# Supplementary material for: Charged molecular glue discovery enabled by targeted degron display
Source: Nat Chem Biol. Author manuscript; Available in PMC 2026 Jul 11. (PMC13355314; doi:10.1038/s41589-026-02182-5)
Supplement: Source Data Figs. 1 and 3–5 and Extended Data Figs. 1 and 4–10 [file NIHMS2193156-supplement-Source_Data_Figs__1_and_3_5_and_Extended_Data_Figs__1_and_4_10.xlsx]

## Sheet: 1B
[ZZ1] (nM)	-			+ 1 µM MLN-4924			+ 10 µM MG132
20000	25.2444	25.3136	25.9966	34.5097	32.4593	32.7607	69.137	70.3184	72.5698
6666.67	17.267	18.2192	18.3223	26.7773	25.5283	29.6406	77.5918	77.8973	81.6513
2222.22	24.2293	26.3526	28.3225	42.5709	39.832	46.7493	82.6164	83.5919	84.4403
740.74	42.3114	40.0837	38.388	56.1679	60.5738	62.9333	89.7468	90.5336	92.937
246.914	50.1216	57.8563	52.0612	68.2088	67.3556	75.9663	94.2089	92.5411	94.9786
82.3046	86.8895	92.8933	90.7272	92.7503	88.7827	91.5874	104.604	100.783	96.737
27.4348	93.3613	90.6971	95.4432	97.9216	98.9472	98.0343	97.5408	97.4241	96.6793

## Sheet: 1C_Read count
Gene	Sequence	K562.Brd4.BD1.Cil_ZZ1_A_Rep1	K562.Brd4.BD1.Cil_ZZ1_B_Rep1	K562.Brd4.BD1.Cil_ZZ1_C_Rep1	K562.Brd4.BD1.Cil_ZZ1_D_Rep1	K562.Brd4.BD1.Cil_ZZ1_A_Rep2	K562.Brd4.BD1.Cil_ZZ1_B_Rep2	K562.Brd4.BD1.Cil_ZZ1_C_Rep2	K562.Brd4.BD1.Cil_ZZ1_D_Rep2	K562.Brd4.BD1.Cil_ZZ1_A_Rep3	K562.Brd4.BD1.Cil_ZZ1_B_Rep3	K562.Brd4.BD1.Cil_ZZ1_C_Rep3	K562.Brd4.BD1.Cil_ZZ1_D_Rep3
ABTB1	GGGCTCGGAAGTAGTCACTG	113	79	144	66	99	154	68	75	97	69	86	114
ABTB1	CTACAAAGACCACGTCACTG	186	134	194	188	261	274	182	178	91	177	276	308
ABTB1	TGTAATCGCGTAGAGCCCGG	120	88	101	98	184	159	68	126	47	104	132	213
ABTB1	TGTTGAAGCCGTCAGGACAA	122	163	199	172	223	187	155	183	63	130	176	214
AHR	ATCGCAAACAAAGCCAACTG	111	92	99	115	180	111	126	74	67	104	237	152
AHR	TTATAACAGACTACTGTCTG	134	81	121	61	87	64	78	72	66	112	161	114
AHR	AGACTCATCTTGTTGCATCA	157	96	99	102	103	151	77	134	66	97	176	92
AHR	CTTACTTCGGATATGGGACT	319	224	216	216	268	282	134	235	143	522	303	242
AIRE	CCCCGCTCACCGTTCCCGAG	229	294	366	227	137	321	101	216	108	202	248	285
AIRE	CCACCTGAAACTTGTCCTCG	240	284	410	293	387	253	226	165	150	285	318	357
AIRE	GTGGCGGTACCAAAGCCTTG	130	138	163	133	132	140	89	140	63	153	184	252
AIRE	AGTTCGAAGACTCCGGCAGT	62	68	58	47	34	56	23	19	47	60	116	48
AMBRA1	CCATAATATCTATATTACGG	159	151	232	225	122	126	119	169	82	103	146	195
AMBRA1	GGAGCTGGGGACCTGCCAAG	167	90	122	68	247	223	70	112	74	96	114	141
AMBRA1	GCTGCTCTGGACTGTACTGA	285	228	394	177	250	337	227	254	189	292	416	412
AMBRA1	GGATGATCCAGTATCTCTCA	282	168	386	283	249	192	226	188	118	254	340	448
AMFR	ACAGGGACAGGACTCGACCG	98	74	121	108	62	146	61	116	119	125	169	154
AMFR	GCACAAGAACTATCTACGTG	326	224	251	166	195	257	157	140	110	160	177	149
AMFR	CCTCAACCACGAAGGGACGT	209	220	263	228	259	347	170	144	73	172	225	340
AMFR	TGCCGACAATAATCGTGTCA	530	334	576	475	592	636	389	428	189	449	574	487
ANAPC1	GTCCCAGCTCCAGTTACGGT	43	36	98	62	72	80	30	55	47	59	94	48
ANAPC1	TCTGGAAAGGTGAAGTCACA	150	163	113	141	129	138	94	124	123	142	176	149
ANAPC1	GTTGTCTGGATGACTAATGT	75	53	36	33	46	50	46	56	23	39	60	78
ANAPC1	AGGAATAGTGATCCTAACCA	20	11	25	25	67	54	22	23	20	33	11	48
ANAPC10	AGCAAGATCTCAGTCAGAGT	12	31	41	16	19	34	15	18	17	24	42	78
ANAPC10	GGAACATGAATCCAGCCACT	229	234	394	281	340	286	197	185	140	309	281	335
ANAPC10	TGGTGCTGACCCCAAGCAGT	183	92	88	158	86	95	69	55	59	95	56	123
ANAPC10	GATGTTCACTAAATGAGGCT	95	79	96	68	110	107	52	123	47	59	141	92
ANAPC11	GTGGCCAACGATGAGAACTG	41	52	62	66	49	39	35	36	15	23	62	38
ANAPC11	GATTAAGTGCTGGAACGGCG	86	32	56	40	71	80	64	64	42	40	65	68
ANAPC11	GAGCACTGGCCCCACACCAG	50	71	51	47	94	68	47	57	25	55	41	92
ANAPC11	ACCAGCGGGCAGTCGTCGCC	174	131	233	136	200	288	86	102	113	121	259	186
ANAPC13	GATGTCGCAATACCACTGGT	17	11	12	13	16	14	7	35	12	11	29	19
ANAPC13	CCTGAACCTGAACAAGACAA	214	216	258	187	322	243	167	239	191	287	278	287
ANAPC13	GTGAGGTTCAGAGAGATGGA	78	33	32	16	45	38	28	47	44	34	46	66
ANAPC13	GGTATTGCGACATCCTCATA	102	136	162	207	207	226	140	204	91	153	268	189
ANAPC2	GGAGCCGGTAGTACCGGCGA	242	189	268	126	128	168	113	263	84	174	244	219
ANAPC2	CTGACAGTGGATCGAGCGGG	106	66	60	143	55	87	87	154	99	63	88	32
ANAPC2	GAAGTCCACACTATGTTGCG	40	100	52	58	33	72	17	49	24	58	69	57
ANAPC2	AGCCTATCCGCCGCTACCTG	132	72	130	120	94	108	32	90	20	45	74	105
ANAPC4	CCTGCAGCATCTAGTCCAAG	178	206	201	271	311	302	109	227	93	178	343	295
ANAPC4	GTCACAGAAGTCTCTACCAA	79	42	52	39	82	53	57	69	59	39	46	35
ANAPC4	GTGTCACCCCCTAACACAGA	113	154	210	122	148	110	47	121	64	66	148	166
ANAPC4	ACATACTACCTTATTCAGCT	220	133	183	160	200	116	82	167	85	133	198	159
ANAPC5	AAACTTACTAGTGACCGAAG	47	27	11	12	27	25	11	28	6	11	34	39
ANAPC5	CCACCTCGCAGAGCTACACG	43	95	38	82	65	80	28	66	83	52	39	90
ANAPC5	GCTGAAAGAAAGCTTACTGT	62	40	44	25	41	61	35	20	11	43	66	61
ANAPC5	AAAAGCTCTCTGTTGAACAA	52	29	48	30	89	63	30	51	8	37	33	85
ANAPC7	TCATACCCAGAAACCACCCA	95	104	133	131	99	126	100	120	98	94	112	99
ANAPC7	GCTGGCAAACCTGTACAAGA	46	49	71	131	144	75	70	122	30	151	72	123
ANAPC7	TGAATGTGATAGACCACGTG	213	163	190	198	505	314	133	329	109	189	308	224
ANAPC7	TACTTAAGGGAGCAGCACTT	225	180	258	106	239	181	117	184	76	196	169	224
ANKIB1	GTCCACAGGGCATATCCACA	329	196	285	248	278	340	142	201	185	214	319	206
ANKIB1	TGAAGTCATTCAACACGTGG	138	186	192	146	252	237	169	89	106	210	190	292
ANKIB1	TGCTGCATTAGACAAACGAG	174	223	249	171	229	272	109	157	106	214	280	223
ANKIB1	GGGAGTTAGTGAAGCCTACG	199	195	196	162	222	310	72	186	61	216	291	133
AREL1	CATGCCTTGTTGGAATCGGT	301	204	207	131	168	175	112	140	114	198	196	250
AREL1	TGATGGCATTCAACCTCCTG	195	143	135	80	132	179	104	121	54	79	98	190
AREL1	ACTATTTATGACTACGTGCG	143	107	153	104	86	152	70	115	60	112	111	86
AREL1	GGATTATCATACTCATCTCG	93	72	92	66	66	61	40	78	59	53	66	94
ARIH1	TCACTTAACAGCTTTAACTG	204	98	102	61	141	240	87	94	115	92	90	114
ARIH1	GGAGGAGGATTACCGCTACG	70	134	92	79	146	142	87	86	77	152	151	172
ARIH1	TTCAAGTAGCAGATCTGACA	207	281	343	207	256	353	213	152	149	194	281	285
ARIH1	AAGATATCACAACCATGAGC	54	61	92	46	90	69	63	63	28	83	47	64
ARIH2	CCTGTACCCGAATAACCATG	276	123	258	206	216	250	161	156	99	223	324	141
ARIH2	GGACATAGAGGACTATTACG	322	238	192	161	138	153	147	138	46	145	309	268
ARIH2	GTTCTCGTCAAGGACGGCGT	85	80	89	107	58	112	75	91	71	85	108	147
ARIH2	AAGTTTCAGAGATATTGGAC	177	55	43	16	29	61	37	24	35	39	55	55
ARNT	AGATGTCTAACGATAAGGAG	215	120	198	194	145	220	86	179	88	144	160	206
ARNT	CAAGCTAACCATCTTACGCA	382	195	290	114	341	309	126	210	165	193	198	201
ARNT	TGGGGAACCTCACTTCGTGG	323	265	252	202	300	378	200	207	196	366	253	294
ARNT	TGGATTGTGTTGGAGAGTGT	504	332	393	277	483	486	242	397	253	387	505	425
ASB1	CCATGATGCAGCTTACGTCG	249	185	286	120	219	385	197	140	101	244	228	232
ASB1	AGGCTGCGCTGATGTACAAG	217	158	177	152	224	238	90	174	162	186	203	174
ASB1	GCGAGAGGCGTGGTAGACAG	308	189	238	171	129	277	126	219	87	168	247	293
ASB1	AGACAGACTTCTCGTTGATG	140	156	271	196	239	233	127	175	95	182	303	130
ASB10	CTGGTCTCTGACATACGAAG	217	120	190	82	154	198	92	163	78	149	179	124
ASB10	GAGAGTGGATGGTCGGTCCG	144	82	120	103	125	148	88	124	75	111	170	155
ASB10	CACCAGCAGCACATGAACAC	515	368	368	231	302	431	237	247	212	366	545	400
ASB10	GGCCAGTACTGGAGTCCGCG	116	116	82	140	70	116	98	99	63	110	96	78
ASB11	ACACCCGGTTAATTGTCACA	227	168	292	290	304	356	167	147	114	191	345	327
ASB11	CTGCAGCAAGCATTGAAGAG	340	274	270	272	214	274	243	181	154	220	285	370
ASB11	TCTTCACACAGTCTACCCTC	196	176	177	124	100	173	51	129	125	69	216	225
ASB11	ATAGCAGAAGAGATCTATGG	192	167	186	194	215	271	209	127	123	320	229	228
ASB12	AGACTGCGGCCAAATAGAGG	474	258	334	255	290	266	169	212	120	219	310	255
ASB12	TGGTAGTTTAGCTTTGACGT	263	159	249	194	179	257	189	158	107	189	250	190
ASB12	CAAAAGCTGGTCCAAAGTAT	239	117	183	164	157	240	128	180	92	162	173	144
ASB12	TTGTTGTAGATGCTACCACC	71	62	67	35	102	91	29	23	33	44	57	59
ASB13	CTGCAACAGCTGATCGAGAG	372	388	442	314	457	393	287	730	242	285	427	660
ASB13	GAGGCTTCTTATTGACGTCG	104	84	108	87	157	116	40	70	43	78	74	103
ASB13	GTGGATGCTCGCAACATCGA	247	202	159	154	224	197	105	169	127	158	199	194
ASB13	AAGCTTTGCCGCATTCACGT	205	138	168	123	191	249	214	119	84	188	190	184
ASB14	ATCTGCGTTGTGCCAACGAG	169	184	197	179	213	250	100	168	125	176	240	141
ASB14	AATACAAAGCTGACTTCCTG	92	79	101	87	90	111	70	62	50	69	125	172
ASB14	ATGGAAATGTTACTGCGGAA	306	196	247	233	238	282	140	226	115	222	323	356
ASB14	AACATGCACCTAAGGATGAG	115	179	287	167	187	204	109	75	140	180	237	158
ASB15	TACACCGAGCTGCCTATGAG	224	221	277	213	280	407	174	181	213	218	350	315
ASB15	CCCAGAGCTATGACGATGAG	255	363	480	410	225	403	174	379	163	304	351	336
ASB15	CTGCAACAAGTAGACAGTTG	397	298	346	248	387	532	273	208	352	339	425	327
ASB15	GTGCTGTTTGAGGCAGCAGG	91	57	119	97	94	80	45	81	42	42	140	92
ASB16	AGAGGCCGCCAACATGATTG	123	104	72	52	99	89	54	103	54	87	138	75
ASB16	CAAGGCTAATGTGCTGACTG	304	97	108	75	208	200	127	87	88	117	143	129
ASB16	GGGGACTTGACGGGCACCTG	298	196	200	114	234	256	152	111	130	230	255	266
ASB16	GCTCGACACCTGATCCGGCA	93	65	51	58	30	175	42	54	44	84	67	113
ASB17	TCAAGACAGAAGTTGTAACC	94	135	135	77	107	127	66	115	71	97	139	98
ASB17	TGACCCAAAAACTGTAGGGA	227	239	168	282	222	191	150	265	108	145	218	287
ASB17	ATTGTTAAGACAATGTTGAT	170	73	188	118	100	124	86	123	92	133	194	106
ASB17	CACATATTTCAGTGAAGTCG	538	214	312	288	267	351	247	308	124	331	522	420
ASB18	GGTACCTGATAGTCCAAACG	149	105	187	109	442	142	110	99	76	183	191	152
ASB18	CTGCACTGAAATCACGCCTG	180	148	191	134	103	214	129	173	65	117	213	126
ASB18	CCGAGGTCCTTACCCGAGCG	134	169	169	231	289	194	99	189	179	170	199	144
ASB18	GGTGTCGCACGCAGGCGGTG	269	103	314	197	198	199	306	189	103	180	321	296
ASB2	GAATCTCGCAGAGCCCAACA	308	181	196	135	243	228	158	139	75	199	258	210
ASB2	GTGGAATCCAAGAACGCCTA	188	143	234	136	176	124	94	89	84	129	186	202
ASB2	AGGTGCTGACATCAACACGC	272	278	251	255	170	199	143	213	102	231	224	283
ASB2	CGACGCCAACAAGACCAACA	382	263	444	255	488	479	249	468	203	371	524	380
ASB3	TTAAGGCTGTTGCTTCAACA	163	135	191	186	218	196	102	200	189	111	165	298
ASB3	TGTGTGCATGGCTTTCCAAA	297	201	357	177	227	288	183	169	117	218	208	295
ASB3	TATCAGCAACATCGACACTT	239	305	273	166	320	298	105	340	132	213	243	285
ASB3	CAAGGGTGTAGCTTTGTCCA	219	140	131	164	162	227	113	220	127	177	153	164
ASB4	GCGCTAAAGTCCAATGACTT	109	78	111	159	177	187	92	77	33	66	138	96
ASB4	GATCTTAACACAATCCACAT	78	52	83	71	59	50	20	39	14	46	60	54
ASB4	TTGGCACAGAGAATGGAACT	481	321	391	244	326	469	252	330	149	257	408	327
ASB4	TACAGTTGATTGTAGCATTG	406	280	402	276	267	495	224	410	191	296	361	358
ASB5	TCACTATGTAGAAATGACTG	231	233	283	160	281	281	122	317	189	173	293	194
ASB5	TCTTCCATCCCCAACGCATG	268	243	306	250	349	298	206	283	155	205	288	361
ASB5	TAGTGGTGATCGATCTGCCC	52	39	25	30	74	20	35	42	50	30	47	24
ASB5	TGGGAGCATGCGTTGAATAA	297	307	452	279	403	394	424	191	208	436	499	508
ASB6	CCGGTCCCTCCGATTAACGT	252	153	248	350	184	175	155	212	124	164	253	312
ASB6	CCCATGCCGCAAGAGAACGT	108	101	195	126	88	129	124	70	63	88	122	58
ASB6	GCCCAGTTATGTCGCCAGCG	207	143	262	275	188	329	235	148	212	181	322	250
ASB6	ATGCCGCTGACAAGCATGGT	227	103	192	160	215	170	68	144	84	98	206	176
ASB7	ATTCGCATCTCGGCCATTCG	122	81	100	84	140	179	72	91	49	56	118	183
ASB7	CTAACATCAAGCGTGCAATG	285	287	198	233	305	285	188	208	146	226	264	294
ASB7	AGAGGGGCAGACACAAACTT	208	255	196	235	216	232	238	205	199	203	243	360
ASB7	AGCTCGCCATTATCCGAGAG	215	188	170	104	164	202	116	172	98	129	211	163
ASB8	CCTTCTGGATTATGGCGCAG	176	195	145	78	234	188	98	118	102	85	162	220
ASB8	TGTTCGGTTATACCCATCCA	75	112	89	63	119	75	52	52	46	80	150	110
ASB8	CAATGATACACCGCTCAGCT	272	202	144	147	286	276	75	159	141	271	189	100
ASB8	AATTGTTCGGATTAAGCGCT	86	71	89	59	82	116	78	63	61	59	110	125
ASB9	GAGAGTTGACACACTCCACG	124	52	70	59	66	101	37	43	49	59	122	76
ASB9	CTGACACAAGCATTAAACAG	248	114	115	217	145	120	91	81	98	111	183	161
ASB9	AATAGAGTGGAGTGCCCAGG	152	86	74	122	116	87	81	107	65	110	145	115
ASB9	ATGCATGAAGCTGCAATCCA	176	260	186	127	95	211	122	124	122	229	215	229
ATG10	TGAATTCTGCACAATAACGT	155	72	122	56	71	117	73	72	39	267	122	116
ATG10	CATCTAGGAGCATCTACCCA	274	201	209	164	216	261	104	147	150	119	300	206
ATG10	GAAACACAGGACTGTTCTGA	95	60	79	64	101	69	25	61	101	71	127	115
ATG10	CTTGCCCTAAAGTAAAGTAC	99	105	148	140	165	110	78	117	43	177	95	254
ATG16L1	TGCAAGCCGAATCTGGACTG	168	195	153	186	70	307	144	224	88	123	281	152
ATG16L1	CATACTTACGAAGACACACA	231	112	162	93	42	120	59	96	59	75	102	131
ATG16L1	GAATAACCAAATGCAGCGGA	108	55	64	64	58	65	57	84	35	44	57	119
ATG16L1	CTTCCCAAAGCTTAACCCTG	228	226	193	117	212	246	142	160	89	200	166	217
ATG3	GTAGATACATATCACAACAC	135	81	104	146	134	154	67	116	52	83	120	129
ATG3	TGTTTGCACCGCTTATAGCA	240	165	109	103	213	146	96	87	62	145	172	87
ATG3	TAGTCCACCACTGTCCAACA	237	214	236	492	260	244	88	180	138	150	339	268
ATG3	AAAGCCAAAACTGATGCTGG	59	70	76	107	93	72	21	56	33	51	94	123
ATXN3	TCAACAGTCCAGAGTATCAG	296	207	270	142	359	237	136	271	111	262	280	224
ATXN3	AGGAATGTTAGACGAAGATG	83	130	62	96	81	119	57	65	38	90	111	118
ATXN3	TGCCTGAATAACTTATTGCA	281	201	265	183	419	286	192	191	220	195	271	235
ATXN3	CTGTCATCCATATTTCCAGA	321	185	247	276	297	378	165	274	100	270	285	222
ATXN3L	TGGAACATCAGACCAAGATG	415	306	515	307	230	453	193	473	135	218	376	278
ATXN3L	ATCGAGCCAAGAAATTTGCA	223	232	332	153	346	341	235	208	208	246	301	279
ATXN3L	TGTCTGAACAATCTATTGCA	295	258	334	270	320	352	176	325	94	160	295	247
ATXN3L	AATCCTGAATATCAGAAGCT	104	48	118	65	76	80	29	83	66	72	90	119
AURKA	CTTCGAATGACAGTAAGACA	22	14	4	20	12	73	8	10	6	24	6	26
AURKA	TGAACCTGAAAACTCACCGA	3	13	21	6	11	5	26	5	6	15	7	7
AURKA	TGCTTGCAAAGGAATGCGCT	336	271	287	224	422	344	252	319	160	235	341	310
AURKA	TGAGTCACGAGAACACGTTT	226	131	187	135	185	187	149	151	122	139	250	166
BACH1	CTAATCCTGATACCTAACCA	355	330	264	193	301	273	203	275	160	221	395	287
BACH1	GAAATCCGACTTGGGCACCA	176	105	157	89	93	233	122	148	89	106	127	145
BACH1	AACTGACAGAGTCCGTACTG	125	100	131	100	128	121	65	60	78	144	199	147
BACH1	CCTGGCCTACGATTCTTGAG	311	246	308	141	306	195	151	199	222	190	291	262
BACH2	GTTCAGCATAACGAAAAGTG	62	61	58	12	46	68	57	55	37	41	98	71
BACH2	CCCAGAATAAGAATGCACCG	225	273	305	231	208	292	145	274	526	279	291	247
BACH2	CTCTTCCTATTCCTACGCGG	30	107	62	45	43	83	92	61	27	72	79	94
BACH2	GAATTATGGACAGCCCCACG	53	52	79	47	42	89	61	37	29	57	81	41
BAP1	CACGGACGTATCATCCACCA	292	408	466	765	451	369	319	454	185	299	549	742
BAP1	GAACCGTCAGACAGTACTAG	209	117	279	241	100	132	146	203	104	76	195	353
BAP1	AAGGTCTACCCCATTGACCA	119	81	147	128	67	91	56	242	63	59	176	241
BAP1	CTGTCCATCAAGACTAGCAG	339	183	313	284	353	224	213	346	137	206	268	446
BARD1	GCTGTGAAAAGAAATCATAG	148	129	168	111	143	171	52	100	56	123	92	92
BARD1	ATGTCCAGTGTGTTACACCC	124	94	128	115	126	131	68	63	77	109	105	82
BARD1	ACTTTACGTTTGCATGAAGG	87	67	102	120	70	101	92	107	54	118	98	95
BARD1	GACTGGAAAGTCTATTGTGA	240	223	226	175	257	241	114	158	151	158	283	182
BCL6B	CCCACATTTGAACTGCACAG	576	586	845	452	630	563	354	521	343	527	783	576
BCL6B	CACTGCACCAGCAGTCCTAG	145	156	184	90	588	135	90	114	93	86	128	120
BCL6B	CCTCTGGATCACCCTCTGAA	361	278	371	303	383	377	239	289	198	339	339	307
BCL6B	CCCGGGGGTCCCGAAGCGAG	174	159	232	192	260	330	210	228	114	150	221	389
BFAR	AAGATGCCCACCATAAAGCA	84	73	74	30	126	56	55	48	36	52	88	78
BFAR	TGACACGTTCTAGCTCCATG	183	129	211	102	213	195	129	144	65	143	172	257
BFAR	GGCTGTGGCCAAATGGACGG	174	194	169	146	211	237	106	172	65	175	206	257
BFAR	ATTCCTTTAGCTCCTAACAC	89	103	132	106	133	119	82	137	72	102	132	130
BIRC2	ATGCTATGTCAGAACACCGG	139	147	157	133	136	170	100	200	80	102	215	220
BIRC2	CAAGCTACTATGTTCCAAGG	277	239	206	215	239	323	152	261	170	197	276	240
BIRC2	ATATTCAACTTTCCCCGCCG	164	113	133	116	86	191	84	154	99	102	115	205
BIRC2	TTCTGAATAAAGCTACAGCT	102	85	101	116	119	127	72	89	80	162	146	97
BIRC3	ACCCGGAAGTAATGAGTGTG	280	268	600	218	378	395	248	309	214	277	454	381
BIRC3	TTTCGTTATTCATTGCACAG	109	63	61	61	93	77	75	89	51	59	133	102
BIRC3	AGGATTAACTAGAACACTAG	214	201	292	128	270	387	160	158	103	188	288	287
BIRC3	CATGGGTTCAACATGCCAAG	73	75	86	142	142	117	72	142	20	168	88	126
BIRC6	TTGCACTCAAGGATTCAACA	125	106	125	127	105	154	88	122	161	163	151	133
BIRC6	GCCCACCTATAGCCTACATG	296	147	183	163	207	187	97	172	149	209	92	205
BIRC6	GAGGCCAAGTCTCCACAAGT	188	131	188	141	165	240	116	151	177	212	222	181
BIRC6	AACAGAGAGTATCCAACACA	104	72	155	137	45	116	108	72	39	84	150	99
BIRC7	AGCCGGTGATGGTCCCACGC	251	180	271	228	243	271	164	226	88	131	292	209
BIRC7	GGTGGCACCTCAGCAGTCAG	156	149	189	93	127	88	63	60	42	88	138	61
BIRC7	CCTGGACGGAGCATGCCAAG	417	352	441	282	312	476	317	283	140	307	449	450
BIRC7	CCAGGATCTGCCCATCCACG	187	186	122	114	139	278	71	170	76	102	150	154
BIRC8	GAGCAACTATAAAACGCTTG	162	205	239	148	198	205	148	176	64	197	142	179
BIRC8	CATTTAACCCGTTCACTTGA	425	363	345	218	376	328	192	248	177	256	461	296
BIRC8	TCTAGCAGATATTTGCAACC	332	153	134	122	164	113	100	126	70	108	137	113
BIRC8	GGACGTTAAGAAAATAATGG	126	122	149	127	192	141	53	111	72	123	142	168
BMI1	TTGTATACAAATTAGTTCCA	111	96	117	65	98	154	59	77	36	67	110	122
BMI1	AATGGCTCTAATGAAGATAG	100	82	104	61	99	89	64	75	46	70	71	98
BMI1	CTAGATTGATGTCATGTATG	401	295	295	236	296	380	155	316	205	379	364	294
BMI1	GTGGTCTGGTCTTGTGAACT	169	98	76	135	77	111	64	120	84	78	86	72
BRAP	GCGGCCACATAGGATGTGGA	138	143	213	217	256	240	131	125	145	92	178	141
BRAP	TGTGGTTACATAACGTTGTG	297	174	270	286	204	281	148	271	210	149	206	271
BRAP	TCACATCTGTCATTTCTCGA	154	97	189	124	158	147	85	113	46	121	181	203
BRAP	TTGGTGTACATAGGCTGATG	220	191	233	109	209	129	101	146	101	129	119	184
BRCA1	AGAAACCTACAACTCATGGA	87	72	104	76	144	112	36	64	77	67	91	83
BRCA1	GGCTCAGGGTTACCGAAGAG	111	80	138	37	232	133	31	71	64	78	159	74
BRCA1	GCAGCATTTGAAAACCCCAA	361	109	210	121	241	138	118	149	139	138	159	158
BRCA1	AGGAAACATGTAATGATAGG	103	76	84	58	93	84	57	71	48	96	109	77
BRCC3	TCTAGTTGAACGATGATACA	92	122	293	151	152	152	140	184	100	101	230	225
BRCC3	GAGCGTGGTTGAGACAAACG	217	144	178	197	135	195	97	205	128	142	248	115
BRCC3	GCTCTGGAGAAATTTCTACT	208	127	160	163	277	168	117	103	132	148	241	190
BRCC3	ACCTTGACAGACACACAGGT	291	316	277	394	308	372	227	322	205	286	477	449
BRWD1	TTCCTAGTGGAGATACATCG	278	143	219	173	212	198	187	116	60	211	261	148
BRWD1	ACAAACCTAAATATGCCTAG	144	136	201	83	160	190	93	133	68	141	152	156
BRWD1	GGTATGTACACAAATCAACA	410	265	292	209	253	263	165	293	95	165	354	385
BRWD1	AGATATTATAGATACCCCAA	133	105	147	126	229	169	83	124	48	85	154	177
BTBD1	GTTCCCACTGATGACAATTG	92	97	153	86	47	120	84	100	65	122	134	140
BTBD1	TGGATGCAATAAGTGCAGAA	341	308	292	255	287	298	376	272	201	197	343	305
BTBD1	CGGTCAATGTATTCAACTCG	147	301	308	226	319	318	159	172	277	225	392	239
BTBD1	CAGCTCGATCTCGGCCGACG	281	224	366	135	230	280	202	290	146	263	324	336
BTRC	TGCGATGCCTGTATAACCCA	365	251	356	461	281	409	247	313	165	264	387	607
BTRC	TAAAATTATACAAGACATTG	103	70	105	71	108	90	68	91	36	110	161	114
BTRC	ACGAGTTTATGTGCCCATGT	203	193	206	188	273	315	90	204	132	205	177	155
BTRC	AGTGCAGAACTGCTTCACAA	273	131	207	152	215	216	110	180	126	148	192	170
CADPS2	GGTGAATGACAGTACCACGT	314	241	255	273	314	308	231	206	204	302	325	256
CADPS2	AAAACATAGAAAAACGTGTG	71	45	89	54	59	33	56	75	17	69	65	88
CADPS2	AGCTCTACGTCTTCGTCGTG	145	220	183	116	354	221	91	185	65	135	223	185
CADPS2	ACAAGCAGCCCAGATCAGAA	223	162	229	190	237	211	162	127	96	193	283	252
CBL	GTAGATCCGTTTGATCCTAG	142	105	135	50	137	106	94	90	90	126	129	95
CBL	CTATCTTGTCAAGATATGAG	114	106	121	90	155	153	113	102	107	135	150	122
CBL	GGTGGAAGATCTCGAAGTGT	320	237	352	211	252	203	166	303	116	176	236	297
CBL	CCTGTCGAAAGCTCTTCCAA	193	240	252	95	259	248	159	430	91	218	296	235
CBLB	TGTGGGATGTCGACTCCTAG	159	188	238	376	159	243	172	261	103	281	465	296
CBLB	CTTCATCTCTTGGATCAAAG	244	237	218	234	192	309	180	142	121	183	270	478
CBLB	TTCCGCAAAATAGAGCCCCA	316	199	182	223	191	223	197	135	67	175	308	143
CBLB	TGAATTAGATCCAGGCGAGG	260	140	178	150	227	206	166	121	119	210	225	183
CBLC	GTCCACAGTACTTTCCCCCG	172	102	89	81	169	165	79	72	100	118	164	305
CBLC	GAGAGGTGGCCCATTCTCGG	96	88	156	76	92	150	104	92	62	133	203	85
CBLC	GAAGACGTCGAACTCGAAGA	99	43	54	53	53	64	31	54	44	48	38	85
CBLC	GGCCCAGCTGTACTCGCCTG	331	339	490	319	539	342	156	395	144	260	342	446
CBLL1	GTTTCCTGACTGACCGATCG	79	13	13	49	19	24	30	18	8	31	43	33
CBLL1	GGCTGATTATAGTGCTCATG	268	233	281	161	170	352	168	249	126	309	274	369
CBLL1	GTGGCATTATAAAACGCTCA	77	91	117	112	122	91	55	110	73	98	181	101
CBLL1	CGAATTGAGCAGTGTACACG	167	190	240	119	121	189	119	118	95	178	301	154
CBX4	GGGCTGCGGATCGCTAACCC	104	90	164	140	247	174	93	122	62	91	177	129
CBX4	CGGTCAGGACATTGGAACGA	181	247	157	123	73	284	118	134	112	152	210	107
CBX4	CCTTGCAAGATATAACACGT	210	136	196	221	200	196	108	270	162	154	327	236
CBX4	TAAAAGTCCTGTCGGCAGGA	121	79	134	78	103	68	56	76	34	61	89	95
CCIN	AGGCGGCCAAAGATAACAGG	116	86	141	105	141	191	79	111	169	100	113	140
CCIN	CAATTGGGTGTACTTCCGGA	42	65	61	64	114	94	32	53	36	66	117	91
CCIN	AGTCGTTACAGTGAACTCGA	94	87	71	103	75	87	66	61	43	87	48	170
CCIN	GTGTGGAAGACAAGCCCGAT	68	39	83	81	28	102	54	54	60	31	91	139
CCNB1IP1	ACTGCGACCAGAGATCGTGT	231	77	124	98	123	192	47	68	84	136	148	124
CCNB1IP1	TCAAGAATACAATTTCAGCA	217	173	153	137	153	191	79	159	76	140	198	158
CCNB1IP1	ATTGACCTCTATGAAAGGGG	78	75	83	130	114	94	46	117	48	69	86	123
CCNB1IP1	CAAACTCTCTGGCTATGCAT	348	238	337	221	536	414	172	286	132	174	238	301
CCNF	CTTCATAGGAGAATCCGGTG	318	166	220	190	144	251	165	175	118	211	200	282
CCNF	GGACAACACTTACAAGTACG	513	350	490	356	348	334	358	390	276	292	492	573
CCNF	AGGGACTCAATGACACAATG	249	255	323	239	382	355	178	406	162	238	405	352
CCNF	GCAGGGACTTACAGCTCGGA	250	224	333	264	274	250	193	210	144	176	332	252
CDC16	AAATACTTGAAGGACGAAAG	32	22	25	5	25	12	3	19	10	19	27	57
CDC16	ACGACATGCTTCATACAACT	193	102	127	133	104	165	91	133	52	161	229	94
CDC16	TGCTCTAGATAACCGAACCC	55	44	50	14	60	12	9	27	15	14	33	32
CDC16	TCATTACACAGCTTGCTAAG	175	59	45	135	89	90	57	101	62	51	87	137
CDC20	TCCCAGAACTCCAATCCACA	60	74	67	38	31	54	28	75	23	54	64	121
CDC20	CAGTCTGTTCTGATAACCTG	592	307	466	425	336	578	196	434	282	469	442	415
CDC20	TGGGGAATATATATCCTCTG	34	22	31	24	57	35	38	52	10	20	59	49
CDC20	GGCCAAATGTCGTCCATCTG	331	211	337	317	297	387	197	333	198	206	422	350
CDC23	GTTGCCTATCACAATATCAG	19	12	29	26	37	12	12	5	33	60	23	28
CDC23	GATATTTATCAATCTCACAG	127	87	73	79	102	144	44	56	45	65	98	156
CDC23	ACTAATGGGACATGAGTACA	86	90	99	100	79	98	66	110	54	70	103	133
CDC23	GGCGCTTAGAGAATTGAGAG	322	212	405	205	295	312	179	278	130	211	382	374
CDC26	GAACATTCGAAAGGACCTGG	66	65	81	103	36	61	69	73	37	65	73	136
CDC26	TCAGACCCGTAAGAAACAGA	71	61	34	67	42	58	43	74	42	36	91	26
CDC26	TGTCATCAAGCTTTAGCTCT	364	328	322	273	349	433	189	331	185	309	445	352
CDC26	TTAGCAGTGATCCCAAGAGC	75	59	43	88	62	62	35	23	15	56	88	130
CDC27	GATGGCACATCAATTACAGG	109	114	107	111	131	130	70	135	61	74	157	161
CDC27	ATGATTCAAAGGGAGACCAG	65	12	26	25	16	27	18	0	11	13	36	5
CDC27	TGAATCAATATAAGACACTG	92	115	133	101	133	179	96	177	59	139	138	134
CDC27	CTGTTATTACCGCTCAGGAA	106	39	44	37	98	98	37	65	61	72	128	90
CDC34	CCCAACACCTACTACGAGGG	575	349	442	277	438	421	185	257	435	444	404	304
CDC34	CATCTTGGTCAGGAACCGAA	216	151	151	178	174	280	138	164	137	186	158	205
CDC34	CGAGGGCGATCTATACAACT	352	242	362	262	359	297	217	141	215	383	522	492
CDC34	TCAGGAGGGAGATCACACTC	217	148	319	252	163	244	133	317	220	212	221	194
CDCA3	TGCCAGCACTAGGTGAACGG	343	186	151	269	258	227	133	262	103	253	221	245
CDCA3	ACAGATAACTGGGTACCCAG	142	149	181	127	133	159	120	110	86	136	158	137
CDCA3	ATACCAAGAGTAGGAGAGCG	132	106	93	76	114	140	65	108	40	132	194	136
CDCA3	ACACCTATGAAGACCAGCAG	183	231	353	216	132	165	101	249	132	159	273	154
CHFR	GGATGAGGTATGCTTCCACG	199	115	98	127	199	261	133	131	98	197	257	145
CHFR	ACGGTTTGGGCATTTCTACG	238	127	265	206	292	261	117	178	208	364	275	262
CHFR	AACAGTGATTAACAAGCTGA	81	100	119	58	56	76	90	75	96	72	126	80
CHFR	AGCGGGAGTGGACCATCGGG	128	163	187	92	205	215	69	134	72	143	173	103
CIAO1	AGGGCCATGAATCCACTGTG	265	289	272	356	253	349	194	251	194	246	399	294
CIAO1	ACAGTGTGTAACCACTCTCG	145	124	100	74	58	131	86	69	44	90	158	202
CIAO1	GGCCAGGTAATTACCGCAGG	80	114	238	73	83	121	120	76	55	169	105	158
CIAO1	GACCGGAGAATCCGCATCTG	118	205	140	170	124	191	151	124	119	171	325	194
CISH	AAGGCTGACCACATCCGGAA	109	89	92	111	73	106	59	53	28	74	118	99
CISH	CTGTCAGTGAAAACCACTCG	303	257	350	287	559	349	252	240	182	249	431	382
CISH	ACAAGCAGTTGGAGTCCAGA	289	247	192	160	193	250	187	257	180	223	323	305
CISH	CTCACCAGATTCCCGAAGGT	372	212	350	254	222	277	141	446	172	325	402	374
CNOT4	ATAAACCTACAACAAAGACG	81	85	120	103	86	184	59	85	42	93	77	161
CNOT4	GTTCATCCAATCACAGTGCA	95	86	137	65	89	78	49	74	48	61	83	88
CNOT4	CATGTATCTTCATGAATTGG	302	321	473	326	280	399	216	338	170	328	446	365
CNOT4	GTTATATACCTGATGTGAAG	59	46	63	64	57	74	30	21	43	73	45	53
COPS5	GCCTTGAAAATGCAATCGGG	226	168	114	197	201	86	118	119	46	219	103	93
COPS5	GTGATGCATGCCAGATCGGG	26	76	71	26	50	61	42	44	31	57	45	92
COPS5	CCTCCTCACTCCTTAGTCCA	436	329	319	331	526	462	656	344	221	436	366	953
COPS5	CCAACAAGAACAATATCCGC	243	174	225	183	250	362	120	416	166	167	135	252
CORO7	GCAGCTGTACTGTTACGAGG	106	170	134	214	215	215	120	233	158	152	193	206
CORO7	AGGACGCCAGGATCCGACTG	352	352	325	274	349	298	228	322	147	223	324	363
CORO7	TGTGTCTACTGGATTCAACC	159	220	130	161	67	140	75	92	73	130	201	183
CORO7	AGCCACATCACCAACCTCAA	469	346	429	429	422	456	378	403	272	434	457	370
CRBN	ACCAATGTTCATATAAATGG	228	196	306	327	174	281	124	400	139	291	202	264
CRBN	CTGACTGTGTTCTTAGCTCA	533	416	465	420	450	486	284	697	275	334	662	612
CRBN	TGAAGAGGTAATGTCTGTCC	382	221	354	281	322	269	231	181	138	232	236	413
CRBN	TTACATACTGTATGTGATGT	191	210	275	203	159	186	121	132	137	257	294	328
CREBBP	TAATTAATCAGGCTTCACAA	136	69	137	112	103	109	84	104	84	134	129	142
CREBBP	TGGCAACTGGACGTTCCCCA	322	384	435	370	541	472	286	336	333	343	509	364
CREBBP	CTTAGCCCACTGATGAACGA	218	119	225	139	50	176	79	91	117	99	111	125
CREBBP	ATTGCCCCCCTCCAAACACG	111	87	106	128	142	139	97	164	77	110	138	155
CUL1	TCGCTTCATAAACAACAACG	100	76	43	79	62	88	64	30	15	48	41	111
CUL1	GTTCGCCGTGAATGTGACGA	140	70	78	87	119	127	68	43	51	56	89	116
CUL1	CACCAGTCAAACCAAGCACG	154	157	221	217	95	164	125	103	125	149	144	308
CUL1	CTTTATACACTGTTAACGTA	244	177	168	126	172	226	107	139	57	169	126	214
CUL2	GCTGGTAAACTCATAACCAC	143	87	71	124	83	152	78	94	62	105	276	262
CUL2	CACCACCATAGCCATACTGA	121	218	114	162	178	213	131	65	96	154	163	158
CUL2	ACTGACTCCACAAATAGTGT	127	155	167	85	103	155	57	127	37	121	136	189
CUL2	AGATATCTATGCTTTATGTG	124	81	209	182	128	246	100	112	126	143	230	176
CUL3	TATCATCAATAAATAATGAG	50	85	122	106	99	147	50	64	59	73	104	113
CUL3	GAGCATCTCAAACACAACGA	108	79	59	68	80	146	75	66	51	88	222	102
CUL3	ATAACTTGTACATGCAACCA	118	46	79	33	44	86	87	47	47	76	66	100
CUL3	ATCCAGCGTAAGAATAACAG	15	61	16	1	9	38	30	22	26	48	31	27
CUL4A	GCTGCCCGACAACTACACGC	223	320	412	328	170	347	235	371	139	259	444	278
CUL4A	AGTTCTGCAGCACATAGGTG	156	133	132	105	140	180	70	87	64	95	150	185
CUL4A	TATGCTCACAGCAAAGCATG	234	52	100	165	175	86	71	150	61	121	178	146
CUL4A	GAAACCACTGATTGCTTGTG	277	245	254	162	244	338	144	226	151	211	359	244
CUL4B	CTCTTCAGTAGAGTTCGAGG	344	178	275	129	200	238	128	211	134	229	215	302
CUL4B	GCTTCTTCTGTATCGGTACG	238	212	276	237	290	327	228	131	143	193	277	319
CUL4B	AGCATGTGGTACTTACTGGG	385	364	353	294	344	495	239	268	240	351	420	394
CUL4B	GCTGTTAGCAAAGCTAGAGA	91	165	127	97	158	139	97	171	69	120	225	223
CUL5	CCATGTATCAAGCATAAGCT	432	409	371	382	461	648	334	433	210	329	476	771
CUL5	GAGGAACATATCATTAGTGC	60	132	60	39	94	97	50	79	66	46	104	120
CUL5	AGCTTGTTTACATAATCCGC	127	145	106	148	150	106	82	107	79	91	59	125
CUL5	ATTGGAGTAAGAGAATCCTA	204	84	174	130	119	178	78	89	114	144	129	146
CUL7	CACTTGCGAACTCAGAACGA	320	173	248	100	190	272	146	295	139	196	307	166
CUL7	CTGAATGAGGGACTTCACGT	172	95	103	75	588	212	83	118	65	110	153	222
CUL7	GAATGCCCTCGAAAGACATG	81	76	61	79	69	125	70	74	23	60	102	69
CUL7	GCATTGATACGCGCATTCGG	115	54	112	39	71	80	61	54	18	88	41	120
CUL9	TCATAGAGTTTACAGTAACG	129	91	166	117	117	104	67	73	28	68	119	115
CUL9	CTCGGCCAGTAACAAAAGTG	179	200	231	319	236	286	147	185	156	213	253	226
CUL9	AGCATAGTCCTTATGCATCG	139	85	175	67	82	186	93	100	114	144	120	154
CUL9	GAGAGTGGGATATCTGACCC	104	120	105	62	112	100	87	141	95	88	170	160
CYLD	TCACTGACGGGGTGTACCAA	102	76	115	61	119	74	92	47	64	97	92	141
CYLD	TGAGACTGAATGGTAAAGAG	162	163	170	110	194	128	87	119	113	116	185	104
CYLD	AAAGGCCTCCAAATAGACGT	122	49	90	55	100	99	85	47	43	45	93	70
CYLD	GGATAACCCTATTGGCAACT	155	97	119	117	165	175	134	89	77	136	184	152
DCAF1	AATGCCATTAGCGATACGAG	76	70	61	66	113	89	29	36	38	32	56	47
DCAF1	AATGTGGTTCAGTCCAACAA	28	14	2	10	39	36	18	15	6	17	16	14
DCAF1	TAATTGGTGCCAATCACCCA	60	24	38	69	62	107	16	36	32	37	56	23
DCAF1	ATTGGAAGACCTATTATGCA	132	107	138	61	78	153	58	80	93	140	126	106
DCAF10	GAGGTTGAAGACGGCGCCGT	42	36	43	51	82	72	54	41	40	67	140	111
DCAF10	ACCCGAACAGCCTAGCGCCA	56	87	44	83	40	107	59	101	59	110	47	46
DCAF10	GTGTGAAAGAATTTCTTATG	94	89	71	94	95	94	41	97	36	74	110	136
DCAF10	ACCATGTAAAGTGCATACTT	219	308	264	242	250	276	181	334	116	287	303	253
DCAF11	TGTGGGATCGACGCACCATG	245	215	323	270	284	300	149	276	112	224	419	245
DCAF11	CGCCTAGATTGAGTCCCATG	377	201	239	191	237	290	163	237	227	225	272	263
DCAF11	AGACGCTCCAGCCTACGTCG	33	10	17	6	41	26	8	1	2	11	12	3
DCAF11	AGAGGGTAAGTTACCTGCGG	263	199	220	155	189	350	245	209	165	231	266	210
DCAF12	CATCTATCGACTACCTACGC	235	147	142	83	142	103	103	189	52	100	135	216
DCAF12	ATGCGAGACACAATGTGTCA	182	156	191	136	164	206	128	155	84	132	211	266
DCAF12	GTGTGGCACAAAATGCAACA	240	137	286	190	90	195	172	171	111	167	227	279
DCAF12	AGCTACTCTCGAGTGTTGCA	130	163	119	119	154	155	96	98	97	146	154	143
DCAF13	ACCAAGTTGGACTTACAGAG	127	110	146	210	178	174	127	199	57	120	151	332
DCAF13	GGTGACCATCCAGCGAAGCA	50	65	79	169	81	135	73	203	42	59	101	270
DCAF13	ATATAGTACTGTACGATATG	130	137	125	216	123	117	69	174	64	86	163	263
DCAF13	ATTACATACAATATTAGGAA	65	58	133	85	81	109	40	115	60	73	105	117
DCAF15	TGTACCTGACCGTATGCGAG	153	175	224	197	257	184	149	224	147	193	179	172
DCAF15	TTGAGGGACACGCACACCCG	80	80	103	132	133	96	34	164	70	130	187	192
DCAF15	TGCTGACGTAGATGTCACGG	123	156	177	91	197	137	131	173	92	99	107	125
DCAF15	CGCAGGGCCTACCTGCCGAG	270	292	253	190	185	356	130	278	114	284	370	210
DCAF16	CAGTTTAGCATGATACAACC	283	272	228	332	200	281	271	250	180	263	275	492
DCAF16	TGGCATGATCTCTAGAGAGC	244	202	297	247	304	334	190	204	122	260	248	279
DCAF16	CTTGTCAGAATCAGAAAGTG	88	101	166	163	165	189	62	126	56	106	144	74
DCAF16	TGCCAGGCAAGACTCTCAAG	194	207	263	71	294	256	143	140	65	114	172	241
DCAF17	GGTGTGACGATGTAGTGCCA	159	62	99	69	75	124	63	126	45	81	98	160
DCAF17	TCACCTATAGCCTATGAGAG	254	183	233	171	176	165	140	227	92	159	282	264
DCAF17	AATCAGTATTCCATGAGACA	78	132	95	91	103	87	89	147	46	117	126	97
DCAF17	ATGCAACAGAAACTTGACTT	252	137	211	96	185	203	138	142	78	158	145	179
DCAF4	ACGGAGACTCGTCATCACCG	85	91	75	119	105	116	89	58	71	43	139	142
DCAF4	AAATCGGTCGCTTGCCAAGG	96	63	71	56	86	95	52	97	83	91	92	112
DCAF4	GAGTCTCTGCGAGTCCCATG	103	107	86	88	93	123	38	104	56	123	138	143
DCAF4	TGCATGAACACCTTGAGCGT	330	294	369	186	321	343	225	306	147	241	332	343
DCAF5	GGAGGATAGTACTCTCACTG	171	222	264	129	249	197	174	155	89	236	254	165
DCAF5	TGTGCCATAGCAGAACCCGG	166	149	274	90	366	243	110	124	139	110	108	172
DCAF5	TCCACCAACACCCACGTGTG	190	199	180	154	191	271	233	185	103	221	227	208
DCAF5	GTACTGGAGACCTCGACGGT	110	80	84	49	106	89	60	91	39	53	57	43
DCAF6	TGGGCAAATAGCAACAGACG	113	146	88	55	230	119	71	41	68	149	112	134
DCAF6	GGGAGCCATTGCAAATCTGA	329	246	260	170	354	182	141	147	55	192	210	294
DCAF6	TCAGGACTTGATGGGACCGT	152	123	111	91	73	101	120	59	49	76	85	74
DCAF6	ATGTCACTTGACGAGCAACA	145	154	202	179	216	216	144	188	91	155	282	207
DCAF7	GCATGTCGTATCAATGCTTG	307	255	219	210	322	294	135	209	99	223	241	311
DCAF7	TTCATCGCGTAGACTGTCCA	178	224	130	102	238	160	100	37	151	218	154	161
DCAF7	GCGGTGACTATCTCCGTGTG	330	230	180	172	217	351	107	190	119	159	213	221
DCAF7	CTATGATATTGCATTTAGCC	557	289	455	294	299	532	307	410	298	393	505	398
DCAF8	GCTACACTTACGACGCTGGG	299	306	230	191	157	184	149	173	212	171	180	328
DCAF8	CGCACCAGCACAGAAAGTCG	529	335	335	320	431	440	155	250	192	255	261	401
DCAF8	TGGTGTGGGATTGGGTACGG	292	219	287	154	385	379	181	198	147	186	288	203
DCAF8	AGGACTCATCAGATGATGAG	279	166	250	73	158	194	197	217	103	149	163	161
DCUN1D1	TTAGTGTGTTGATTATTGCG	170	138	182	219	188	208	100	161	140	146	213	125
DCUN1D1	AAAGGCCCAGATACCCAAGA	94	105	118	112	70	107	59	56	91	116	119	143
DCUN1D1	ACAGTGCGAGTTCTCCAAAC	40	54	35	70	67	56	31	69	43	57	53	64
DCUN1D1	GTGTAAAAGGATCATTGGAC	92	71	96	49	87	75	74	40	45	43	103	141
DCUN1D2	TCAGTGTATTGGTCATAGCG	173	112	78	68	67	102	94	117	94	43	120	134
DCUN1D2	GAGTGCACGCCATAAACTGG	140	153	189	128	150	193	146	135	71	121	181	182
DCUN1D2	TCACCTTCGCTAAGAACCCA	104	92	148	75	118	85	96	76	54	56	97	91
DCUN1D2	GAATGAGTGGAGACTAGACG	139	76	101	163	217	114	77	73	120	114	166	143
DCUN1D3	GCATTGACGGAATCTGTGCA	403	239	349	311	327	346	249	311	187	254	390	361
DCUN1D3	GCAGCACTCGAAATTCTGTG	177	185	353	90	233	159	184	146	89	227	282	291
DCUN1D3	TCAGGCGCTACAAGGATGAG	249	147	283	152	253	201	157	143	172	351	231	217
DCUN1D3	TTGACGAGGATATCTCCACC	183	145	99	131	115	157	78	167	72	123	114	101
DDB1	CATTGTCGATATGTGCGTGG	343	228	265	307	236	348	211	202	136	286	341	360
DDB1	GGATAGCCATCTGAATTGAG	43	58	45	47	108	153	55	59	60	56	80	72
DDB1	CATTAGGGTCCACTCGATTG	248	145	145	121	111	182	116	87	90	112	174	154
DDB1	GCGGCACGTAAAAACCTATG	40	28	19	12	67	63	36	49	34	32	46	14
DDB2	TGGTCACAGGAGACAACGTG	259	170	236	172	225	337	173	303	143	246	259	240
DDB2	CAAAAAGAAAGTGACGCATG	142	262	253	179	298	197	223	461	121	167	267	293
DDB2	ATGTAGCCCTCCTGTCAAAG	187	104	137	103	128	120	107	107	80	113	106	135
DDB2	ACTGCTCACCCCTTTGATGA	525	261	313	342	336	420	221	301	168	339	367	362
DTL	AGGTGATAAACTTTCCACGG	54	57	45	53	47	88	53	50	46	46	68	99
DTL	TGAAGCTGCCTACATATGGA	116	55	47	52	77	84	35	52	21	50	72	76
DTL	ACAGCTGTATTCTGTACGGG	202	150	163	130	203	200	63	125	71	89	179	208
DTL	GAGAATACCTTAGTCTCAGC	68	46	75	64	44	71	66	45	55	42	127	79
DTX1	GTGTGGGAGTGGGAGAACGA	35	59	80	68	62	109	69	218	63	48	90	95
DTX1	GTGCTGAAGGAGGACGCTCG	146	60	79	44	82	71	60	24	67	54	67	43
DTX1	GGTTCGAAGATACATGCAGA	90	111	101	108	151	91	54	58	44	85	141	114
DTX1	ACGTCGCTCTTGCTCACGGG	94	86	109	45	45	57	42	118	35	85	158	51
DTX2	GGGGAGGTCAATAATGTAAG	386	346	457	231	324	418	212	324	209	324	518	464
DTX2	CAGAAGCGGTCCTGTGTGGG	159	169	332	179	152	242	112	104	85	200	197	222
DTX2	CTGAACACCACCAACGCCTG	390	338	433	446	408	551	228	480	299	388	482	564
DTX2	CTCCAGATAGTCACAGACGC	297	217	359	347	268	294	229	223	176	326	319	436
DTX3	GTGCCGGCATTCATTCTGCG	189	160	179	91	161	187	102	179	76	147	175	158
DTX3	TAGGTAGAGCCCATTTGGAG	257	160	198	235	199	224	115	176	110	174	209	214
DTX3	CAGAAGTCTCGCCATCTATG	142	143	213	66	188	149	78	170	49	109	126	118
DTX3	GACTGTGTCCAAGCCCGTGT	137	107	59	85	180	94	53	98	39	107	129	45
DTX3L	GGTGATATGCATCAACATGA	209	236	307	288	191	303	158	240	183	167	330	238
DTX3L	CAGGTCACCTGATCGACTTG	340	178	243	200	196	237	121	228	128	176	234	164
DTX3L	AGAAAAATGGAAGGTCACGA	133	126	73	119	138	166	99	186	32	76	193	125
DTX3L	TTCTCTCATCAACTGACATG	161	144	164	186	166	191	111	193	243	117	157	183
DTX4	TGAAATAAAATCCATCCCAG	137	70	93	109	65	124	70	131	55	127	139	164
DTX4	CGATGATGTAGGGCGCGAGA	156	197	255	173	142	203	107	164	98	185	115	157
DTX4	GACCCATTTAGGTTCTTCAC	153	242	234	92	229	166	171	146	119	167	245	175
DTX4	TGGAAGTGAGGTCGATCCAG	191	179	174	118	217	237	93	80	147	133	167	175
DZIP3	ACTAGGTTAAGAGTAAACAA	146	102	112	101	134	93	68	94	53	157	208	132
DZIP3	ATGCCTTTCAGATATAATGG	172	98	163	95	129	98	136	126	91	144	130	156
DZIP3	CACAGCTAGAAGCAGCACTT	312	416	338	218	282	376	208	213	102	299	293	278
DZIP3	TGCGGTAACTCCTTGTTAGG	146	283	213	225	209	382	219	126	224	215	340	270
E4F1	GGGAAGGTCTCACTGCACTG	87	91	186	208	118	139	113	189	80	105	204	230
E4F1	CTGAACAAAATCCTCCAAGG	80	114	121	208	243	135	141	173	89	141	121	253
E4F1	AGGTGGTGGGCACATCAAAG	169	212	251	356	317	223	186	322	149	247	386	289
E4F1	GGCACAGCGCACACACATAG	258	168	293	215	297	348	182	273	181	241	267	286
EED	TTGTGAATGACATTCATACA	403	244	350	317	269	296	167	286	192	220	269	300
EED	ATGGCTCGTATTGCTATCAT	241	159	149	186	286	220	145	116	74	225	182	234
EED	AAGAGAATGATCCATACCAC	39	71	100	49	68	70	42	91	46	54	81	118
EED	ACGATTATGGAATATCCAGA	251	180	208	151	57	308	124	209	61	149	269	156
ELOB	CGAACTGAAGCGCATCGTCG	156	142	270	330	146	109	103	413	51	78	291	290
ELOB	GCTTCACCAGTCAAACAGCA	146	97	189	155	146	176	102	182	44	102	201	188
ELOB	AGCGGCCTCCTGACGAGCAG	113	88	144	229	104	206	145	152	80	105	145	119
ELOB	CTTGGCGTCCGTGAAGATGG	167	115	266	312	177	90	164	451	137	153	304	333
ELOC	AGGTCCTTCACAGCCACCAT	135	96	183	73	102	103	78	129	59	134	133	168
ELOC	ACTTTCGATAGCACATGTGA	74	78	104	91	80	187	107	49	47	61	91	139
ELOC	TGGGAATTCAGGAATCTCGG	53	87	118	93	45	164	85	117	65	71	109	184
ELOC	TTACTTTACTTTAGATGGAG	186	194	286	163	258	320	139	242	122	217	178	349
ENC1	TGCAAAGTGTACATTACTGG	267	185	127	131	330	306	147	179	126	153	213	299
ENC1	GCTGGAGTTTCAAGACATCC	196	154	233	231	316	273	96	149	155	207	229	219
ENC1	TGAAAGTCTGTCCTCCCAGA	155	132	106	97	153	293	105	125	68	169	152	163
ENC1	GGAAGGTCCTATTTCCGGCA	163	106	127	114	251	164	111	248	137	96	186	182
EP300	GGTACGACTAGGTACAGGCG	229	106	133	72	226	99	71	54	76	106	134	78
EP300	ATGGTGAACCATAAGGATTG	261	130	193	141	210	190	99	131	129	179	154	221
EP300	CTGTAATAAGTGGCATCACG	263	192	193	140	170	310	72	100	161	200	159	217
EP300	CCTGACCCAAGTATGATCCG	319	143	130	93	200	280	97	83	131	147	142	215
ERCC8	GATGTTGAAAGAATCCACGG	71	86	141	90	73	119	63	69	71	113	52	117
ERCC8	GCCAAGATATAGTCATAACG	196	119	210	202	77	296	133	160	100	183	263	181
ERCC8	TGTGTAATAAGATTGTCTGC	215	301	289	226	163	214	181	195	107	159	223	370
ERCC8	ACCTGCTACCAAACAGTGCT	234	282	331	207	298	383	208	255	305	250	278	329
FANCL	CGAGATGAATCCCTCATACA	322	162	473	200	258	306	204	263	137	314	359	358
FANCL	ATAAGGCTTGAGTAGAACTG	135	97	60	74	81	161	63	59	51	109	134	86
FANCL	ATTTACAACTGAAGAATGCA	49	38	72	55	88	55	42	67	22	43	73	61
FANCL	ATTTACCTGAGGTGTCCAGG	74	40	79	84	92	91	53	54	35	43	70	105
FBXL12	CCTACCGTGTGACCGAGACA	253	191	221	233	262	255	152	221	279	217	387	209
FBXL12	AGATGCGACCTAAAGTCATG	67	98	90	75	80	127	44	138	58	70	79	97
FBXL12	CAGCACGATGCATTCAAGCA	96	223	130	99	247	335	110	138	75	159	231	324
FBXL12	GGATCCGGTCCCGTACCGGG	115	138	203	142	195	203	117	146	73	157	320	223
FBXL14	CCGCCTACCACAAGTCGGTG	263	200	215	132	218	270	123	220	77	163	252	277
FBXL14	CTCTAAAGCACATCTCCCGA	366	301	371	506	455	296	151	248	151	268	484	471
FBXL14	TGCAGCAACATCACCAACAC	267	338	353	235	442	369	213	441	141	284	422	430
FBXL14	CGATGCCCACATCCGAAAGG	383	263	437	281	509	426	237	295	134	307	215	354
FBXL15	TCACGAATGGCTGTCAGACG	154	165	241	249	160	244	115	136	105	304	217	158
FBXL15	CCTCTGCGCCAGGTACACGA	168	99	205	161	232	189	57	86	98	120	212	238
FBXL15	GGACCCGGTTCAGGACGTGT	132	155	198	278	105	171	139	145	165	184	187	114
FBXL15	CCGCAGCAGCCGGGCCAATG	404	401	307	331	242	363	204	239	276	216	388	309
FBXL19	TGCAACGAGATCGTCCACCC	328	123	179	188	170	166	90	84	86	103	228	149
FBXL19	TCACCCTGGTAGGTGAAAGG	82	118	118	142	100	197	27	134	62	81	136	109
FBXL19	AGAAGCTAGAGCGTTTCAAG	171	162	122	117	105	157	134	104	142	114	166	168
FBXL19	CGCCGTTGTCGGCCCTACGG	494	270	258	192	310	278	162	197	154	342	278	358
FBXL2	CCTTCATCCGTGATACGCTG	254	276	271	341	282	336	168	177	207	193	334	340
FBXL2	GTTTGTAATAGACACACAGG	60	81	82	50	60	79	45	40	16	57	48	30
FBXL2	TTCTTGATTAAAGGGTCGAG	142	89	141	95	155	92	78	92	145	97	129	104
FBXL2	TTGGTGTGATCAGATCACGA	76	152	122	79	165	192	101	138	71	169	150	117
FBXL3	GACACTGATCAGCCACACAA	167	165	158	209	271	247	146	163	64	146	261	170
FBXL3	TCCATCTCTCAAAGTACTAG	126	241	188	101	151	252	111	148	42	134	133	133
FBXL3	AAGCTTTATGGATTTACCAA	167	137	146	105	127	108	86	94	80	119	130	163
FBXL3	GATGTAGTCAGTGAGAATCC	231	208	173	191	170	214	121	202	91	137	260	179
FBXL4	AAGTCTGTGCTAATCTACAC	72	98	113	84	57	216	61	139	51	89	129	82
FBXL4	TGTTTCGAACTTATGGGACA	149	117	151	132	153	160	61	160	86	94	118	88
FBXL4	TTGGTCAGAGAGACCTACGA	108	125	136	187	140	135	80	93	217	124	232	101
FBXL4	AGTTGTGCTACATGGTGTGA	189	132	199	178	244	229	108	127	118	177	307	184
FBXL5	GAAGTGTCAGAACACTCCAC	103	65	85	100	184	124	66	78	55	118	191	166
FBXL5	GAACGTTATGAATTAAGCCA	88	102	195	96	182	142	80	135	51	100	172	213
FBXL5	GTGCAAACAGGCATACTGCT	255	165	181	181	159	226	152	330	130	176	265	295
FBXL5	TACCTCTGGCCCAATGAACA	143	211	214	287	241	165	125	272	88	134	248	260
FBXL6	GAGCGTCAGCAGTCACACCG	167	168	130	74	67	183	62	60	49	127	155	124
FBXL6	TGGGACCGGCTGGCGCCGAG	224	136	196	178	199	200	145	183	96	117	198	187
FBXL6	AATGCTATTACGGTTGATGC	116	78	66	58	84	100	51	49	37	48	65	56
FBXL6	ATTGGGCATAAGCCACTCCA	96	64	113	116	168	123	131	106	73	80	96	210
FBXL7	CTGTTACAATATCTCCAACG	155	114	131	81	154	140	79	141	63	60	190	117
FBXL7	CCAGCATGAGACACACGTTG	296	239	354	331	460	321	164	227	114	324	337	184
FBXL7	TGCGTCCGCCTGACCGACGA	388	220	249	236	251	308	268	181	117	222	261	203
FBXL7	CAAGGGTGACAGTTTAATGG	258	196	262	225	356	247	163	165	84	196	250	325
FBXL8	TGTGCACGCTGTATGCGGGG	179	189	178	201	77	154	104	99	125	97	284	196
FBXL8	TCTGGACAACAGTACCCTAG	222	159	175	130	243	168	82	125	73	150	199	172
FBXL8	GGCTGGAATTTGAGCCATCG	278	179	306	233	397	286	182	219	150	234	282	362
FBXL8	TGGCGTGCGACAAACTGGCT	163	166	220	127	200	225	148	129	102	185	231	128
FBXO10	GCAGCACACACCTCACAACG	287	146	151	183	190	181	108	187	177	178	294	186
FBXO10	GCGGTGTATACATAATAGCA	108	94	137	84	235	104	54	150	64	57	113	204
FBXO10	GGGCCTACAAGTATCTACTA	441	204	380	169	177	437	199	250	125	229	410	258
FBXO10	ATACCCACCTTATACATGAT	303	239	321	166	298	207	211	264	213	282	319	242
FBXO11	ATATATAACAGATCATGCAC	73	57	56	59	20	38	35	55	40	47	85	67
FBXO11	AACCACTGTAGGGTTAGCAT	123	136	91	53	101	157	131	93	130	107	153	151
FBXO11	AGAGCCTTCCATAAAAACGA	181	174	193	213	190	251	150	182	125	181	263	249
FBXO11	AGTATGAACATCCAAATCCC	286	139	209	86	166	151	112	146	84	138	164	226
FBXO17	GGGCCGCGCACTCTACGCAG	295	131	175	124	283	254	142	115	176	205	229	205
FBXO17	TTGGGCCACTCACTCGAAAG	284	161	161	134	122	197	80	229	107	146	183	226
FBXO17	AAGATGAGATTGCGGCCGAA	174	110	173	164	101	78	85	148	102	148	124	140
FBXO17	CCTGGCGCGACATAGTGGAC	135	126	166	139	163	155	53	141	67	174	180	118
FBXO18	CACTGGGAAGACCTCAACGC	270	175	235	274	324	294	150	220	138	201	283	250
FBXO18	AAGCAGAGGACAGTACGTCT	124	119	171	147	158	162	83	116	102	159	182	178
FBXO18	GACGGCATCCTGTCTAACTG	210	173	200	138	149	153	161	128	99	175	223	232
FBXO18	CCGTGCTTCTCTACGCCATG	440	386	407	320	516	491	244	266	195	490	572	433
FBXO2	CCTTCTGCGTAACCCGTGTG	311	331	400	200	321	250	198	165	88	242	365	232
FBXO2	ACCCCCTTCTCCTTACTCAA	143	108	150	107	151	189	73	121	66	86	184	181
FBXO2	GGAAGTAGAACTGCTGCCAG	119	93	85	63	115	80	65	105	61	104	164	68
FBXO2	GCACTTGAGCAGCCACAGCG	209	61	101	171	167	170	109	92	56	102	126	66
FBXO21	AAAAAGCTGGGTTAGAAGCG	98	64	54	67	103	49	47	54	45	78	68	55
FBXO21	GTGTGTATCCTAAATATGGA	185	125	155	157	112	168	95	123	90	121	171	151
FBXO21	TGGGGTGGTCAATGTCAAGA	215	198	253	138	137	285	124	121	123	162	299	244
FBXO21	TGAACTTCAGTTGGTCGTAA	258	172	271	153	395	227	187	200	133	161	299	334
FBXO22	CGCCAGGTTACTCAACACGA	227	249	194	195	186	251	207	232	161	200	284	256
FBXO22	GCAGAGTATTGCGGACCCAT	177	136	178	177	216	233	169	85	115	206	240	200
FBXO22	CGATTGCTACCTGATCCCAT	292	339	296	263	261	346	239	349	232	238	366	353
FBXO22	AGCAATTATAACCAAAGACA	166	261	180	151	95	168	124	184	78	125	144	164
FBXO24	GAGATCGCGATACACCCCTG	116	106	125	83	140	173	52	90	67	81	164	111
FBXO24	CTTGGGTCCGAGGCAAACTG	302	248	359	395	302	492	273	264	139	468	411	344
FBXO24	GGAAGGTGTACAGTTCAGAA	123	127	193	137	150	160	131	99	109	136	192	116
FBXO24	TCTTCATTCTTGACTACGTG	256	151	243	113	173	195	122	132	80	155	232	161
FBXO25	AGAAGATCTTTGATTAAGCG	178	71	137	145	183	169	149	103	61	92	138	148
FBXO25	GTTAACTTCATTGAGTGGCG	148	116	98	85	92	144	59	143	72	97	152	97
FBXO25	TGTCCATAAAGAAAGCACAA	321	245	240	381	281	322	161	202	245	223	358	460
FBXO25	GATTAGAAACTATTCTCGCC	118	91	122	122	171	103	113	88	82	119	185	92
FBXO27	AAGTGGATGGTGCAACACGG	152	71	101	180	108	106	77	171	57	88	125	58
FBXO27	CGAATAAGGTTGCGTCCGAT	251	305	211	144	228	287	187	260	214	207	214	298
FBXO27	AAAACAGGACAACCGTGCCT	90	86	105	77	122	161	54	72	68	120	180	108
FBXO27	GCAGGTCTTGGACCTAGAGG	238	201	242	185	203	188	142	240	96	172	263	195
FBXO3	TGTTCATACCGAATTCACAA	688	174	256	262	392	268	180	141	143	266	256	219
FBXO3	TATCAAGTCATGATCCGCTG	117	105	93	120	91	90	87	93	41	80	100	94
FBXO3	TTCAGAGATAAAACCATCCG	100	88	93	75	87	148	79	137	85	102	164	95
FBXO3	TTTGAGTCAGTACATAGCAG	104	85	81	69	175	103	33	121	53	60	68	66
FBXO30	GGGTATATCTGATAGCCGCA	118	100	134	173	166	116	67	106	70	74	121	117
FBXO30	GACACTAAACCATTAGCATG	169	71	141	70	71	225	87	80	92	78	170	113
FBXO30	TTCATGTTGGTCTAAACCAA	164	117	201	96	143	179	85	197	69	120	205	156
FBXO30	CCAAAGTCACTATTTAAGCA	248	393	306	288	283	384	277	341	164	269	401	574
FBXO31	ATCAGGTGGATCCTGAACAG	106	129	98	130	142	111	99	78	76	127	138	233
FBXO31	CCAGATATCGGGCCATACGG	328	351	290	378	381	433	250	323	307	349	384	603
FBXO31	AGACAGTGGAGATCGACCTG	225	115	129	109	137	77	94	78	153	168	180	222
FBXO31	ATGGTGTTTGCGAAAACTTG	154	67	93	70	60	74	65	126	23	115	123	98
FBXO32	TATTCATAGTTACTGCAACA	115	52	114	64	83	107	56	77	35	85	74	148
FBXO32	AAATGGATCTATGTTCACAA	161	74	76	75	101	89	46	62	84	68	123	117
FBXO32	TTCCAGAAGATTTAACTACG	318	196	302	126	123	142	88	183	88	117	159	150
FBXO32	GAACAACATTCAGATCACCA	251	198	292	123	291	317	136	191	112	169	274	260
FBXO33	GCCGCTCAGATAGTTCTCGG	318	392	321	250	297	279	241	304	263	306	413	303
FBXO33	CAGTAAACTGAGGTGCTCCA	229	197	175	216	293	380	124	172	148	212	288	453
FBXO33	AAATACATACCTCAGCAAGG	79	68	114	72	81	67	45	82	63	76	113	72
FBXO33	AGAAGAGACAGTCGTTGCAA	189	107	165	110	210	279	140	123	96	104	212	153
FBXO4	GGTCCAAACATAGCAAATCG	57	71	123	78	173	185	66	51	38	104	179	88
FBXO4	CTTAAAAAAGCCTATATCTG	280	177	210	208	239	427	110	139	83	156	300	306
FBXO4	GGCGCGTACGACCTCACGGG	114	64	103	37	60	125	68	65	51	153	143	30
FBXO4	AAAGGAAAGAGATAGAGCAA	105	56	52	43	68	51	27	25	29	77	77	79
FBXO40	GATATCGGTTTGGTACCACA	208	110	151	158	117	152	111	71	73	117	164	159
FBXO40	TGTATCTAGTGCACAATGGG	192	181	269	161	226	180	161	175	149	122	164	249
FBXO40	CCATATTCGGAGTTGAGGCA	371	366	397	244	347	417	229	171	221	315	410	417
FBXO40	AGATTTGGGGATCACTGTGG	167	161	193	119	187	155	91	193	75	156	201	198
FBXO42	TGTTTAGGTCAAGTCTCCAG	127	132	98	53	97	43	48	45	64	97	100	120
FBXO42	CAACTATCTTAATCCTCGGA	123	123	123	84	150	142	59	88	58	105	56	29
FBXO42	ATGGGCGAGAGTTCAAACTG	113	100	135	81	131	168	62	66	30	126	123	129
FBXO42	ACTGCATTGTGACAACCCAT	398	271	285	172	352	315	184	264	137	194	256	300
FBXO44	AGGATCTCTCTCGAGACCAG	96	40	60	46	75	90	42	76	39	101	60	130
FBXO44	AGGAGCTGATGGATACCACA	148	92	102	64	184	140	73	101	54	61	77	130
FBXO44	TGGAGCCTGGATGTGAATGG	198	249	225	140	236	182	165	264	92	218	179	290
FBXO44	AGAGGGTCACGAGGTCGATG	317	171	196	89	318	264	163	141	143	306	190	177
FBXO45	ACCACACTTCCCATGCATGG	257	213	244	235	328	240	156	232	107	284	322	289
FBXO45	CCAGCAATGCCACATAACCT	868	577	943	523	644	764	455	663	340	585	957	815
FBXO45	GTACCAGTGCTTGCACACCA	84	95	115	90	123	106	78	96	30	98	124	98
FBXO45	CATCAGTGCTCTGAGCAATG	179	219	314	313	318	323	204	293	180	204	292	389
FBXO6	CACATTCCGGCCGGACATCG	526	295	252	261	334	510	202	263	186	342	393	368
FBXO6	CAACACGAAGTAGTCAGCCG	168	148	202	82	153	180	118	182	108	191	177	263
FBXO6	GGTTCCTATGCAGGCTCCGT	94	145	68	88	163	95	78	70	79	63	124	149
FBXO6	GCAAATTGATTTCAATGGTG	199	149	215	166	231	296	186	120	128	227	351	275
FBXO7	TCTGTAGTGAATCGGTGGAA	90	107	113	76	126	131	43	79	68	148	157	153
FBXO7	TACATGCATCCTCTCTGCGA	262	264	403	220	177	407	176	225	188	244	371	376
FBXO7	TTGGAATGACGACAGTATGG	146	133	195	140	235	195	132	105	124	141	277	246
FBXO7	CCCAGCGTACCTGTACCCCC	275	309	331	195	293	401	188	249	170	195	278	289
FBXO8	AAGGTCAGTTGCATTCAGGT	222	182	213	108	133	148	76	156	87	149	152	99
FBXO8	TATCCTGGATGATTCGCCAA	142	114	187	149	198	194	98	130	71	154	212	124
FBXO8	AGGTTGTGCAAATCCACTTG	253	221	192	151	219	251	128	383	75	153	179	194
FBXO8	CATCGTAAACAAGTCCAAGG	350	263	301	166	468	324	201	169	193	178	463	316
FBXO9	AGTCACTAGACACCACCCAT	83	91	122	51	115	125	90	107	27	88	157	182
FBXO9	TTACCATCAAACCGAACACG	153	140	156	135	149	140	106	117	145	129	241	230
FBXO9	AAAACATCGGCAGATACCAA	60	58	47	52	65	74	35	95	32	41	94	95
FBXO9	ACTTATACCCGGTCTCCAGA	167	137	172	138	171	185	87	101	120	78	183	163
FBXW10	AGAAAATGAACACTTGCTTG	129	160	212	110	139	120	90	167	87	107	151	183
FBXW10	GAAGTGGAAGCTGAGAACGA	106	108	120	138	61	128	79	97	72	83	170	62
FBXW10	GGCCATCAGTACTTCCTGAG	455	361	429	223	297	446	250	208	179	288	511	451
FBXW10	AAACAGGACTCTGATCACAT	150	104	109	104	96	119	61	70	64	49	84	104
FBXW11	AGACTATAGAATCTAACTGG	79	57	107	65	38	115	51	58	75	41	93	66
FBXW11	AGTGCAATACAGCCTCATTG	179	80	108	83	69	138	142	134	67	106	144	205
FBXW11	GACACGGCGTAAAGTGATGT	298	192	197	195	258	258	152	161	119	188	211	286
FBXW11	AAAGTGTTAACAGGACACAC	22	25	38	21	26	48	20	28	10	42	73	20
FBXW2	CAGCATGTGAGTAAAGTCTG	280	373	261	214	278	383	258	354	215	332	428	456
FBXW2	AGACTTCACTGTGAAAGTAT	258	194	253	164	143	264	165	307	80	166	224	342
FBXW2	ACTGTGTCCAATTAATGACG	224	106	249	184	143	219	187	212	86	183	184	187
FBXW2	TCACCTGATTAGTCTGAGTG	271	156	254	253	160	251	173	247	173	285	297	395
FBXW5	CAGGAACTCGTCCCGCGACA	302	140	190	218	244	219	168	145	137	185	345	118
FBXW5	TGACCTGGGCAGCGACAACG	183	189	236	249	181	288	216	190	110	258	283	500
FBXW5	ATAGGGCTTGTTCCGCACGC	145	91	150	90	102	108	99	88	52	90	96	51
FBXW5	GGAGTCAGAGAACGTCAACG	383	210	264	204	152	183	114	289	128	154	199	142
FBXW7	ACAGAATTGATACTAACTGG	132	104	155	202	55	79	130	223	86	105	249	249
FBXW7	AAGAGCGGACCTCAGAACCA	42	32	89	67	53	57	49	77	24	53	67	134
FBXW7	ACATTAGTGGGACATACAGG	256	170	413	315	221	205	183	384	65	214	446	329
FBXW7	GTTGGAGTAGAACCTAGACC	101	81	87	41	37	97	66	98	55	43	67	84
FBXW8	AGAAACCAGAAGGTACCCTG	87	99	137	118	112	142	55	138	38	82	173	131
FBXW8	CATGTTACGAACCAACTGGA	216	251	407	489	371	262	189	311	250	204	389	459
FBXW8	GGGCCAGAGGAGAACGTGAG	112	125	209	166	155	288	109	147	71	202	239	286
FBXW8	AGTGTGGGACACCCGCACCT	105	123	125	159	138	147	89	109	93	107	151	205
FEM1B	GATGTACCTACCCGTCGAAG	217	133	140	87	208	141	92	130	86	130	190	191
FEM1B	CTATAGTAGTGAATGGCCAT	372	260	294	258	362	345	180	288	177	303	311	422
FEM1B	ATATAAGGGACACACTGATG	111	84	119	65	118	169	56	95	72	134	113	109
FEM1B	AGGTAACAGGAACACCCACA	261	130	205	199	197	212	228	171	129	157	161	183
FUS	GCCACCACCACTACTCATGG	245	214	232	169	523	256	202	357	504	213	274	281
FUS	AACACCACCGTACCTTCCCG	215	209	227	121	206	267	104	165	123	119	197	209
FUS	CCAGTCGAGCCATATCCCTG	491	373	512	223	343	438	243	388	359	402	356	381
FUS	CAAAGCTATAATCCCCCTCA	283	202	161	146	134	186	211	130	101	185	258	292
FZR1	CCTCACCGACGCGTGCCGTG	285	272	359	302	291	347	125	204	123	281	370	465
FZR1	GGCACTCCACAGGTACACGC	210	235	200	277	269	305	228	273	189	142	277	236
FZR1	CCGCTCAGACCAGCCCACGG	117	156	129	116	118	239	96	136	82	111	188	138
FZR1	TGTCTCCCGTCAGCAACAAG	428	328	361	235	311	357	233	235	168	360	409	267
G2E3	TGATAACTTCGTTTACATCG	145	95	102	107	168	142	90	98	58	116	154	165
G2E3	AACCAAGCGTTCTTACAACA	130	169	159	98	156	143	136	137	206	183	168	124
G2E3	GCCATTTCTTTAGTTCACGG	225	211	363	282	232	291	208	237	58	222	208	329
G2E3	AAATTACCCAGACAGTCACC	66	45	72	66	52	97	29	64	19	42	122	49
GAN	CTGGCCAACTTCAAACCCCG	344	202	237	228	211	242	196	202	130	163	229	255
GAN	AGCATGCCGAGAATTAACCA	111	54	109	118	51	203	96	129	71	91	138	157
GAN	AGGATGTTATGTCAGCTCTG	187	151	219	110	167	182	97	94	94	121	152	185
GAN	TTTCAGGCAAGACATAACTT	142	131	127	163	105	138	71	133	58	110	150	135
GNB2	AGGCGCCTGACACAAACGTG	186	190	257	190	267	209	149	254	122	257	259	210
GNB2	GCAACACGACAGGTACCCTG	360	261	383	314	198	363	256	203	135	217	191	231
GNB2	TCTACCTCCAGATCACAGCT	324	193	376	364	228	283	159	257	100	256	313	240
GNB2	GTAGGCACAGGTCATTACCC	86	110	140	96	89	89	68	81	94	99	153	171
GRWD1	CTCTGGACACCTACGGACGG	494	279	324	211	453	371	162	151	164	195	397	332
GRWD1	TCCGGCGACACAAGTTCCGA	171	144	191	118	147	126	99	192	75	106	200	155
GRWD1	GTGGTCACCGACTGAGAACA	221	111	156	171	161	249	120	230	70	182	240	185
GRWD1	GGACCATACTTACCCGAACT	199	124	126	173	192	190	115	144	98	127	129	237
HACE1	TATTAATTCAATATCACCCG	196	132	127	99	64	123	60	94	84	129	143	144
HACE1	CATATCAATTCCATTACTGG	384	196	200	188	265	278	232	169	138	192	199	363
HACE1	GGCTTCACAGATACATTGGC	268	340	170	231	213	287	172	179	153	184	313	341
HACE1	ATTGTGCAAAGCTAAAGCAA	92	94	79	71	40	98	80	65	37	44	215	50
HDAC4	GCATCAGCGTGTCATACACG	88	77	179	119	156	223	102	184	62	113	160	177
HDAC4	ACTTACCCGTACCAGTAGCG	168	151	188	140	242	180	115	139	60	105	211	179
HDAC4	GGAGCCCATTGAGAGCGATG	240	204	192	163	199	233	161	191	88	108	117	249
HDAC4	GGGGCTGACTTACCGCAGAG	299	191	269	120	391	351	125	179	165	187	317	271
HECTD1	AGTGTTACCACTACTCCACG	70	88	118	125	84	91	68	57	44	89	75	113
HECTD1	TGGGTTCGACCAAAACGGAA	89	60	83	161	76	56	80	69	63	34	100	66
HECTD1	GCTGACCGATTTACCCGTCG	93	53	89	49	37	89	34	70	11	40	121	74
HECTD1	ACTACCACTTGAATACATGG	208	132	143	102	242	170	149	160	95	120	235	278
HECTD2	GTAGATGTGTTATTAAACTG	187	121	164	171	70	124	87	156	113	94	158	162
HECTD2	ATTTAATCAGCAAAGTCTGG	120	73	82	56	120	105	48	113	34	53	108	134
HECTD2	CAGTATAAGGAATAAGGGGA	256	245	313	199	167	299	208	286	115	264	386	234
HECTD2	AATACTTACAGTATTAAGTA	147	67	103	124	98	93	85	88	72	83	96	123
HECTD3	CGGCGGTTGATGTATAGGCG	331	224	202	197	294	288	118	224	132	161	244	187
HECTD3	AGCTTGTAGAGCACCTCTCG	115	131	150	179	173	133	62	199	102	234	146	236
HECTD3	TTAGCTATGTACCCCCGACA	35	97	91	55	79	131	148	73	114	96	168	106
HECTD3	GGCCCATGCGCTATGACCAG	256	250	360	224	345	244	162	193	207	292	285	331
HECTD4	GTATGCACATCGCACCAACG	140	150	237	161	148	160	98	170	61	128	222	178
HECTD4	GATGGATCGAGACATGACCA	66	81	57	25	31	72	59	62	37	103	87	105
HECTD4	ACACTCCTGATAAAGCCATG	200	177	185	64	329	177	92	167	65	137	218	166
HECTD4	AGCACACAGAGACACAACAG	159	119	171	126	109	136	101	161	64	110	184	174
HECW1	CCACATAAAAGACCCGCCCG	145	138	112	228	132	197	65	90	90	167	93	77
HECW1	GCACATTCTACTCACCAATG	210	109	204	106	175	228	181	81	87	122	175	123
HECW1	CAAAATTGCGAGCATCCCGT	141	188	215	145	175	242	107	235	60	224	277	218
HECW1	CTTCTCCTCGCAAGACGACG	120	119	134	53	212	111	74	110	65	85	134	88
HECW2	ACGTAAACAGAACCACGACG	99	62	80	64	66	51	61	47	59	96	134	69
HECW2	TATGCTGGTAGCGTTCAAAG	111	120	165	92	145	262	88	140	104	124	180	181
HECW2	AGGCCTGATCATGTTTAGCA	367	266	327	145	297	395	161	255	144	241	282	295
HECW2	GGTAAGGGCTGATTACCCGA	122	150	160	83	184	178	113	102	58	70	137	196
HERC1	CAATACGTTTAGCAGACCAG	214	153	242	58	222	192	117	137	106	238	185	267
HERC1	GCAGTTCTTGATGCGACACA	215	130	216	105	253	227	89	164	142	184	174	175
HERC1	GGAAGTGGACCATCAGCTAG	152	118	168	83	89	208	104	84	127	78	124	94
HERC1	GTTCTATAGTAGCAATCCAG	34	34	58	67	84	17	56	90	4	28	43	69
HERC2	AGCAGCTACGATAAGAACCA	305	182	302	142	166	285	134	212	95	96	242	194
HERC2	GATGTGGTCAAAGTCCGCTG	80	130	131	156	119	165	113	210	46	135	170	177
HERC2	AAGCTCGTTGTCTTGTGGAA	146	101	183	137	157	153	87	135	72	101	173	153
HERC2	AAAAGATAATTCGAGAACGA	91	41	58	36	74	87	18	30	116	41	85	62
HERC3	GGTTGTTCCTGCGAACGTGA	272	216	270	220	197	306	110	167	161	132	239	250
HERC3	TGTGGTTCTTGCATCAAGCA	265	292	354	236	303	388	209	275	209	300	466	299
HERC3	GAAGTAACTCAAATTGCTTG	237	214	232	192	264	289	169	238	92	201	331	212
HERC3	GATTGACCTGAACTCAACTA	82	86	131	85	174	118	62	92	65	164	145	176
HERC4	CAGACCTGCTGAGATATCTG	224	233	316	208	224	231	152	193	102	248	276	265
HERC4	GATTCACAGATTCAATCACT	129	68	142	117	169	170	113	94	61	88	154	98
HERC4	GATATGTACAGATTGTAACA	171	133	178	95	141	205	117	120	97	140	175	185
HERC4	ACTATCTTGAGGAATAGTGG	248	152	197	141	186	184	99	119	114	107	220	208
HERC5	CTGATGTGGAGACTAAACGG	284	215	185	343	185	372	141	221	205	208	279	258
HERC5	GATGCATATTTCCAACAACT	189	130	174	174	166	182	108	125	107	189	136	215
HERC5	GTACTTGTGGAAAATGACTG	261	158	249	211	149	203	167	107	101	225	308	242
HERC5	TTACTGGGATGAAAGTGCTG	214	96	172	98	157	123	120	223	61	206	183	195
HERC6	AGTGGTGTGCACATATGCCA	47	26	50	10	52	86	19	29	19	29	55	59
HERC6	TGGGACATTACGCCCACTGA	349	187	291	183	219	222	182	188	93	225	337	304
HERC6	AAGCCGAATTAGCCAGTCCA	144	105	193	138	142	184	111	191	114	108	181	187
HERC6	ATTGTTGATCTCGTGAGCTG	140	123	208	142	132	120	131	150	53	79	188	134
HLTF	GTTGGACTACGCTATTACAC	91	95	96	72	157	147	103	118	70	92	135	77
HLTF	ATAGTCCATTACATAGCATA	260	200	187	136	145	195	161	154	79	222	245	181
HLTF	AAGGCAGATGGACTAAGCAA	177	104	182	125	298	203	75	58	52	117	159	115
HLTF	CATTTATTGATAGAGAATGG	144	79	135	84	74	148	113	106	35	55	123	101
HOXB4	TCGCCCGGGTACTACGCCGG	132	67	71	29	79	55	48	25	50	68	50	50
HOXB4	GACGACGGGCTCTTTGCACG	227	172	198	217	271	204	111	142	98	266	213	111
HOXB4	AAACCCCAATTACGCCGGCG	130	103	100	60	138	131	58	111	73	86	104	139
HOXB4	CCCCAAGTTCCCTCCATGCG	210	174	274	306	348	300	135	216	95	272	416	179
HUWE1	GCTGAACTTCACCTGAATCG	128	39	159	282	139	132	118	210	66	113	205	329
HUWE1	CACCCTCCTCCAATCATGGG	147	158	250	298	183	282	204	221	110	188	439	346
HUWE1	AATCTTAACAACTTACCAAG	76	76	129	89	82	69	60	127	51	79	146	236
HUWE1	TCTGCATGGCGCACCATCAG	73	68	145	66	148	72	48	130	70	119	79	175
IPP	AGACATCTAAGGTTCGACCT	179	60	82	50	72	91	32	36	57	99	50	68
IPP	ATGATCCAGTTACTAAACAG	190	133	107	73	119	105	61	164	76	109	95	101
IPP	TCACTTCATCAGGCTCGAAG	199	166	161	65	267	283	128	84	95	127	162	140
IPP	GAATTCCAAGAGATCATGGC	133	50	40	47	60	57	22	23	15	67	57	29
IRAK1	TGGGGCTGGACCCGGCAAAG	349	147	217	145	205	258	210	167	130	143	191	201
IRAK1	GATCAACCGCAACGCCCGTG	191	138	136	117	97	219	43	89	70	169	211	182
IRAK1	ATTTATCCCACAGAAAGACC	146	124	120	125	126	103	80	66	67	73	148	128
IRAK1	CCCCGGGAAATCTCACAGAG	252	167	166	239	456	388	150	256	64	242	162	193
IRAK4	CTACGTAAATAACACAACTG	264	195	278	183	172	273	183	161	126	288	242	247
IRAK4	GGCACCACAAATTGCACAGT	219	269	458	183	281	449	146	260	193	242	392	321
IRAK4	CATCTCATGTGCCAAGAAAG	402	231	293	253	326	271	178	249	164	209	233	263
IRAK4	TGTAAACATATACTAAGCAG	130	89	200	151	147	135	136	106	61	78	148	138
IRF2BP1	AGTACCTCGAATATGAACGC	66	43	47	29	58	72	18	62	14	29	58	51
IRF2BP1	AGCTCGAACTCGTATCCTGG	239	246	283	185	230	249	231	155	170	222	291	325
IRF2BP1	ATGATGTGGCCCTGTCATAG	134	105	109	109	89	182	70	128	49	86	116	135
IRF2BP1	CTGTCTGGCAGAACTGAACG	125	163	218	236	236	131	127	122	123	113	263	190
IRF2BPL	CGACGTGGCCGATACACCCG	309	207	341	145	200	295	116	201	174	113	290	306
IRF2BPL	GGGCCGTTAAGCAGCGTCTG	283	218	301	187	238	291	146	253	208	196	291	282
IRF2BPL	CGGCGTCGAAGGCGAAAACG	401	366	573	286	535	635	202	481	154	327	344	395
IRF2BPL	GCTTGCTGGAACCATCAACG	135	99	141	139	115	145	71	103	100	101	178	150
ITCH	TCCCGAACATAGGCTATCTG	182	158	194	126	110	183	133	122	64	150	197	230
ITCH	ACAACACACGAATTACACAA	372	274	347	307	323	294	213	313	135	308	268	367
ITCH	AATACAAACCTGGTCTACGT	104	62	105	75	114	106	67	115	57	65	117	146
ITCH	GAACGGCGGGTTGACAACAT	135	110	200	90	89	228	121	174	87	123	199	193
JOSD1	GAAGCCCATGACGTTAGTGA	179	127	186	148	233	191	124	145	161	141	146	92
JOSD1	CCTCACAAGAAGAGCATGCT	476	392	479	260	347	490	341	485	270	405	526	425
JOSD1	TTTCTCATGGTAGATTTGTG	112	87	158	90	162	238	53	93	61	96	177	117
JOSD1	GGACAGCAATGCCTTCACCC	256	242	321	204	276	314	205	143	160	262	345	175
JOSD2	CTGCCGTTCGTGGTACACGG	252	183	216	197	260	366	228	239	179	226	335	293
JOSD2	CTGCCGATGAGATCTGCAAG	122	245	201	153	84	496	195	157	68	212	267	289
JOSD2	AGGATCAGCCCCAGTACCTG	183	100	169	67	167	151	83	117	73	174	103	187
JOSD2	CCTCCTGTCCCACCACACGG	454	239	349	247	430	441	226	356	264	367	335	431
KAT2B	ACCTCGGTACGAAACCACAC	203	139	146	152	56	218	158	146	61	167	265	177
KAT2B	GGAATATCCCCCATAACTCG	54	60	52	47	71	66	40	44	26	61	49	39
KAT2B	GCGAGCGCGTACCTTGCAGG	175	110	220	116	252	202	75	127	105	148	194	119
KAT2B	TGCCAAAAGAATACATCACA	230	197	223	139	178	337	238	150	115	226	276	187
KATNB1	GATGTGGTCCTCGTCAACTG	201	169	216	99	154	123	76	85	117	176	176	153
KATNB1	GGACGAGCGCGAGTCCCGCG	159	202	207	183	103	121	87	155	88	140	137	130
KATNB1	TCACACGGGGCCTGTCAACG	162	85	114	147	156	187	91	96	52	104	146	145
KATNB1	GCTGAACCGGAGACACCGCA	121	58	94	92	110	114	34	88	23	85	105	80
KBTBD11	GGGTCCTCAAGCCAAACGCG	127	124	189	73	83	162	39	157	59	117	149	115
KBTBD11	GGCCGTCTACTGCTTCCACG	311	200	330	244	220	384	289	166	174	180	237	268
KBTBD11	AACTACCTCTTCGTGGCGGG	83	119	94	81	154	216	66	70	53	64	170	114
KBTBD11	AGGTCCTGAGCGCGGCCAAG	137	182	240	171	210	227	191	192	113	206	128	292
KBTBD12	AATGACCTTTATGTTATAGG	303	98	75	124	167	201	61	76	61	105	108	90
KBTBD12	ATCAAGACATAGGAGCTATG	75	125	78	68	51	82	51	87	69	61	115	101
KBTBD12	TTTATATCAGCACTTTGCCG	117	110	89	88	108	188	122	202	78	94	132	98
KBTBD12	CATCACAGCAGAAAGTGTGT	423	360	442	395	491	501	322	311	217	412	500	510
KBTBD13	TCTGGAGCACAACCTCACGT	105	422	158	111	132	157	74	143	87	121	116	89
KBTBD13	GTAAAGCTTGTTGCCCAGCG	190	114	111	53	153	97	63	96	38	120	109	98
KBTBD13	CGTGCCACGTGCCGCCGTCG	242	198	308	194	393	201	158	209	136	259	257	341
KBTBD13	CAGGTAACACAGCGTGCGCG	171	104	135	150	195	185	79	79	83	108	165	172
KBTBD2	TAGGTGGAGAACTTAATCGG	151	144	119	127	284	225	90	157	102	156	194	132
KBTBD2	ATAATAACTTATGCATACAC	47	70	68	33	83	65	39	60	38	30	91	112
KBTBD2	TACTGAGAATATCTATCAGT	270	289	331	282	310	315	162	286	207	211	217	292
KBTBD2	TAATGATATCTACATAGCAG	158	81	88	131	99	110	65	95	76	159	74	141
KBTBD3	TTGTGGATGGTCGAGCATCA	289	172	207	184	259	300	168	219	167	176	268	226
KBTBD3	CTAACACACAACGATGACAC	156	116	116	80	176	182	59	81	81	111	195	118
KBTBD3	GTAGCACCAGGTTTGATCAG	134	120	121	191	182	212	98	141	103	125	200	201
KBTBD3	GAGATTACATCAGTTATCTG	209	131	164	225	217	173	101	145	70	137	201	170
KBTBD6	CTGCTGTGATCCATACTCGG	429	556	372	303	475	419	266	296	194	419	472	443
KBTBD6	CCTCCCGAATTGAACCCATG	373	340	317	275	367	516	188	364	162	451	402	428
KBTBD6	TCAAGTCCTTCTACGATGCG	207	230	204	129	212	276	213	338	108	228	340	299
KBTBD6	GTCTCTCAGTGAGGCCAACG	60	56	84	51	36	77	48	70	58	73	92	62
KBTBD7	TCAAGTCCTTCTACGACGCG	210	166	232	322	301	283	78	197	130	144	294	203
KBTBD7	GACTCTAGCAGATCTAACCC	101	117	132	85	158	114	69	171	68	109	169	140
KBTBD7	TCTGCTATGACCCTTACTCG	313	229	206	175	167	162	192	215	95	170	228	197
KBTBD7	CGCGTACAGGCGCTGCACAT	416	324	318	243	364	345	230	283	269	260	327	459
KBTBD8	CCTGTGACTATATCTAGACA	459	305	416	264	394	518	297	331	259	396	432	447
KBTBD8	ACAGTTGACAGACATTGTAG	203	111	204	167	206	297	78	121	64	160	210	146
KBTBD8	ATGACATTTACATTGCAGGA	269	142	130	158	183	225	70	146	78	134	166	163
KBTBD8	TGATCATATACTTAGCACAT	246	128	119	124	289	175	144	239	73	123	225	152
KCMF1	GTACGTAGAATGTTTCACCC	71	83	61	89	30	56	56	96	39	69	89	106
KCMF1	AGGCGATCCTAATCATGTCA	208	110	241	201	107	221	136	173	72	99	153	288
KCMF1	GTTGTAACTGAGAAGCGGAA	42	26	44	62	44	57	34	49	30	28	84	66
KCMF1	AATGCAGTGCATATTAACAA	40	23	97	35	21	54	37	26	7	40	49	73
KCTD10	GCTTCCCACAGCGGTCAATG	76	106	101	90	104	137	60	54	69	67	72	106
KCTD10	TCTGCATGGTGGTATAGTAG	296	123	183	201	226	174	125	177	145	250	251	159
KCTD10	TGTCTCTGCGCTTTAACGGA	210	251	190	179	204	214	126	231	140	196	215	264
KCTD10	ACAACAAATACTCATATACC	159	177	124	147	124	172	77	98	93	113	186	147
KCTD11	AGCACCTAGACACTCAGAGT	123	163	111	184	191	265	123	158	65	138	238	151
KCTD11	GCTGTCTCTCCGTACCCACG	306	212	286	111	221	259	84	198	42	211	195	291
KCTD11	GTGCACTTCTCTGCTCGCCG	143	113	122	77	108	131	79	90	89	83	101	107
KCTD11	CCCAACCTCAATTCCCAAGG	288	324	313	315	359	502	271	307	205	398	247	329
KCTD13	CAGCGGCTTGAGACCGTAGG	116	127	128	122	177	150	91	175	90	254	205	160
KCTD13	TGGGTGCTGATTGACCGGAG	204	184	169	150	101	248	103	133	107	167	191	260
KCTD13	GGAGAGTACGAGAGAACTGG	675	209	272	182	460	252	185	150	138	209	288	142
KCTD13	CATGGTGTCCTGTCCCGTGA	235	150	150	163	163	194	150	208	74	177	166	136
KCTD21	AGTGGACCGTCTGCACACGC	176	132	123	176	225	154	111	141	66	130	151	195
KCTD21	TGGCGCCTAGCATGGAGTCA	242	257	256	161	280	377	186	169	85	201	389	184
KCTD21	GCTATATCCTCAACTTCCTG	135	126	168	89	166	77	84	126	89	122	149	201
KCTD21	GGTAGAAGTCGGCCTCCCTG	81	91	141	113	117	70	37	55	67	65	110	97
KCTD5	AAGTGGGTCCGACTCAACGT	134	71	117	138	141	145	104	105	35	71	94	193
KCTD5	CTGGCATAAGCGGTACAGGA	160	128	297	135	163	184	82	121	79	164	166	195
KCTD5	ACGAGACAGCAAAACATCGC	109	77	153	137	84	108	124	166	104	93	199	170
KCTD5	TCCCGACCTGGACTCAGACA	296	207	263	251	177	275	148	290	96	233	222	253
KCTD6	ATCCGGGTAACGCGTCAATG	117	119	137	95	160	173	103	86	90	91	140	159
KCTD6	TTCTAAGTACTCCAACCCAG	113	66	188	119	71	94	71	151	98	90	166	121
KCTD6	TCAATAAAGTAATTGCCTTG	78	80	94	158	114	122	84	114	106	78	124	95
KCTD6	GCAACTAACCATCACCACTA	336	142	205	238	199	208	71	273	94	135	287	180
KDM2B	TGTCCGAAGTGTAACCACGC	140	162	203	184	131	184	182	168	95	69	77	158
KDM2B	GGGGGACGTTTGAAGCGATG	234	175	313	259	341	371	159	358	209	209	329	271
KDM2B	GCTGCGGATCTACGAGATCG	314	285	351	186	296	334	211	249	231	275	295	234
KDM2B	CTTGGTCAAGCGTCCGACTG	298	131	269	205	169	269	189	245	112	209	305	217
KEAP1	TGACAGCACCGTTCATGACG	123	137	107	141	131	100	126	125	24	72	77	145
KEAP1	GAGGCTTACAACCCCAGTGA	51	56	59	45	58	64	50	41	28	102	101	53
KEAP1	AGTACGACTGCGAACAGCGA	155	90	61	43	130	186	53	91	96	114	96	53
KEAP1	ACAACCCCATGACCAATCAG	223	207	248	135	289	314	131	196	188	278	251	432
KLHL1	ACCGAAAGATACCTGCACAT	241	196	247	195	211	383	129	144	153	219	253	314
KLHL1	GGAGGAATGGATAACAACAA	203	228	233	202	219	208	137	159	82	190	218	159
KLHL1	GCGTCACACATCATTACCTG	150	100	92	83	136	112	72	99	50	104	105	90
KLHL1	GGTGGCCCACAGCTACACAA	261	214	297	201	211	318	141	228	144	231	264	205
KLHL10	TCATTGAGTATGCATACACC	80	81	52	61	131	94	16	40	42	83	74	43
KLHL10	GCAACGTCTGGAGTGCATCG	383	205	225	76	136	275	80	193	105	185	300	266
KLHL10	AGGATGGCATAGGGCAAGCG	116	97	100	130	268	159	109	153	90	122	159	173
KLHL10	ATGGGTGAATGTTACTTGTG	274	262	221	105	271	205	126	280	153	192	382	282
KLHL12	CCACTGAACTAAGGCGGGAA	78	133	112	118	142	218	91	202	78	88	248	115
KLHL12	CCCTGCATTGTAAACTACAG	296	192	416	195	226	253	166	293	84	242	278	247
KLHL12	AGAAACAGTACATGTGACAG	169	161	200	156	152	160	124	199	82	126	297	183
KLHL12	CTCTCAATGTCACATCACAG	281	246	374	191	365	356	144	173	126	242	207	362
KLHL13	ACTCACTTGGTTACACTAGG	96	70	167	74	93	106	78	70	52	85	119	149
KLHL13	CATTAATTACGTGCAAACGG	169	140	176	193	177	205	106	216	116	126	187	110
KLHL13	TAAAGTGTTTCTCATATCTG	68	58	86	58	43	94	63	62	27	61	57	77
KLHL13	CCATCATGACTCTATGCACA	537	596	523	664	829	584	384	553	440	430	707	963
KLHL14	TGAATCCAGCTATTAAATCG	157	102	166	159	158	139	78	77	77	158	103	222
KLHL14	AATACTGAACCAAATTGCTG	67	89	82	46	104	90	48	103	86	101	124	58
KLHL14	CCAGCAGTTCCATTGCCACA	561	332	392	308	357	340	195	316	140	183	318	271
KLHL14	GCACCGAGATCTGGTCGTTG	294	166	267	139	203	141	172	206	181	130	152	181
KLHL15	GATTTCGGCGTAAACATCGA	91	29	94	30	102	64	23	56	31	51	66	52
KLHL15	CCCAGAGATAGAGCTGTACG	452	307	488	296	315	327	269	399	248	271	498	546
KLHL15	TCTGAAGTAATCACTCTGGG	177	129	242	179	300	238	110	116	109	161	189	225
KLHL15	CAAAATTATTGACGATAGCA	80	116	73	21	65	281	25	54	48	74	114	74
KLHL17	ACGACCCCGTGACTAACACG	111	84	58	101	131	90	43	57	55	48	110	63
KLHL17	GGAGATCCGTGCGCACAAAG	217	108	372	93	77	200	98	125	49	120	189	150
KLHL17	GAGCTGGGTGAAACACGACG	156	134	89	100	143	151	78	107	63	97	115	119
KLHL17	CACCACAATCTCAGCCGTGT	106	192	225	238	135	353	135	166	118	183	316	166
KLHL18	GGCTGCTAAGACAATCCGGT	87	24	40	63	62	48	21	21	16	25	59	37
KLHL18	TCACCACAGCCACGCCAACG	73	101	95	48	91	110	78	45	42	78	64	126
KLHL18	TAATGCAAGGAATGGACCCA	75	96	104	133	85	140	95	89	61	160	129	126
KLHL18	GCTGCACATTCCTTCGAGAA	262	147	334	126	365	296	193	307	112	233	331	236
KLHL2	AGCATGGGTGAACCATGACA	133	193	202	232	196	178	167	245	103	166	184	304
KLHL2	TGGTCCACTGGTCCTTCACA	148	169	77	169	164	156	71	124	132	79	154	124
KLHL2	GGTACTTCATTGCTTCAATG	301	225	261	179	271	244	172	119	113	143	191	312
KLHL2	AAACAGATCCTACTTTGGGA	154	99	90	94	179	139	63	63	72	90	54	133
KLHL20	TGATCCGAGACATTGACGAG	217	183	251	201	176	298	147	183	91	162	270	260
KLHL20	ACGGAAACCTATCCGATGTG	301	137	137	112	170	169	76	147	64	109	196	149
KLHL20	AAGACGTCCTCAATTACCCC	91	58	130	103	101	103	47	51	33	91	89	110
KLHL20	GGCTGACAAAATGACTCGAT	265	230	363	277	430	467	188	233	165	203	424	249
KLHL21	ACAACTCAAGCGTGAATGAG	321	183	226	225	271	350	169	184	173	209	227	295
KLHL21	GACGGGCGAGGACGCATTCG	67	42	109	68	43	67	22	52	37	62	96	74
KLHL21	ACAACCCGCAGACGGGTCAG	137	89	115	115	127	104	71	88	73	85	103	140
KLHL21	GGTGGGCAGCGCGCCACCAG	70	96	120	87	170	95	54	61	36	86	148	71
KLHL22	GCGAGACCGAGGTATATGAG	150	75	93	92	153	119	52	28	29	93	74	76
KLHL22	CTTCGTATACTTGATTGGAG	36	41	28	39	48	53	23	41	102	31	25	82
KLHL22	CAATGTACAAGAGACACTGG	67	55	59	145	127	99	27	116	51	68	63	89
KLHL22	GTACCTGCCTACAACACACA	87	75	95	121	83	93	49	54	27	74	82	20
KLHL23	CAGTAAAGAAGGCTTGTGAG	237	130	181	165	259	292	98	154	62	195	213	389
KLHL23	TGCATAAAGAGATTTCCCAG	133	133	201	75	348	268	79	53	69	120	270	94
KLHL23	AGAAATACCAGATTATACCA	103	74	126	112	125	97	93	175	107	106	173	207
KLHL23	GACTGCACAGTGGTAATACC	151	102	193	135	141	90	80	116	85	64	147	106
KLHL24	ACGATAGACCCAACGCATGA	271	198	215	135	158	198	110	198	79	204	212	142
KLHL24	AGAACTTGGCACATGCATCA	183	145	179	148	135	190	98	137	62	163	159	142
KLHL24	AGTTATAAATCCAGACATCA	100	95	88	131	152	80	34	91	29	57	139	92
KLHL24	TATCACCTCAGAATAGCCAG	183	102	149	124	96	138	93	72	79	145	137	146
KLHL25	GGTGTACGACACCGTACATG	193	93	120	103	146	216	99	109	96	88	126	172
KLHL25	GGCCTCAAAATAGCGGCTAG	193	121	259	148	109	192	95	128	55	133	170	140
KLHL25	AGTGCTTGCGAAGCGTGTTG	105	179	172	124	203	166	58	95	166	147	190	148
KLHL25	CTCACGCATCGCCATCAACG	281	227	232	188	95	400	171	166	74	243	221	356
KLHL26	TAATAGTCAGCACAACATCG	109	51	51	56	110	94	79	37	55	60	91	134
KLHL26	TGTGCTGACTATTAACAGAG	205	175	251	198	166	184	133	188	64	95	289	254
KLHL26	GTGCCGAGAAGGTGCACTTG	174	111	164	122	99	144	90	79	63	169	166	196
KLHL26	CAGCACGGCCGACAAGAACG	235	230	331	249	203	369	204	305	320	216	319	394
KLHL28	CATATTCCAAATTCATAGCG	128	121	121	118	110	134	85	141	117	198	213	192
KLHL28	TGTATAGGCATACTCCACAA	306	184	215	172	229	380	146	228	129	199	226	335
KLHL28	TGTGACATCATTCTTCGAGT	263	194	269	275	226	302	104	239	135	248	271	318
KLHL28	AGTACTTTGGGAGCACAGCG	225	110	203	113	100	156	101	181	73	91	226	108
KLHL29	AGTATGAGTTCACCGACCCG	163	120	180	176	137	123	101	151	98	118	162	134
KLHL29	GGGGGTCACCCCAATGACCG	185	125	113	130	135	177	135	164	218	114	107	198
KLHL29	TATCAATCAGTCCACACCCT	239	201	199	219	266	272	83	161	80	158	266	228
KLHL29	CATGTGGCCGTTGCCCACAG	211	155	197	153	272	335	152	179	111	122	329	249
KLHL3	CGAGATAGAAGCCCACCGTG	265	302	244	225	349	244	126	180	121	168	268	417
KLHL3	GGAGTGCTATGATTTCGAGG	258	106	158	114	103	139	104	161	137	126	170	263
KLHL3	CATCTATACTGCTGAAATCG	322	328	429	406	401	363	272	235	138	310	534	335
KLHL3	GACTATTGATTAAGAACCCA	204	143	144	145	180	214	94	122	81	189	186	196
KLHL30	GGCCGGCTGACCATCACGCA	339	256	314	234	255	395	261	244	106	287	255	291
KLHL30	GCCCACCAGCAGTGTGACGT	280	276	258	202	263	283	147	207	121	270	180	238
KLHL30	ATGGCGCACCCAGCGCATCA	103	104	162	124	132	191	79	102	69	121	165	108
KLHL30	AACCCCACTTGTGATAGTCG	178	154	264	115	138	250	191	174	107	187	185	118
KLHL31	AGGCGAACAAGAATCCGAGG	140	120	64	99	137	96	50	71	50	134	142	132
KLHL31	TACCAATGACTAAGTCACAT	199	149	144	60	131	242	75	122	76	102	182	75
KLHL31	GATCCACCCTCTGAATTGAC	193	176	188	165	182	194	110	181	81	151	254	259
KLHL31	CTTCAACACCTGGATACACC	247	245	233	201	218	292	140	123	134	228	203	278
KLHL32	AGAGTGTCTGACTGGAATCG	194	168	236	241	226	236	128	139	115	151	210	203
KLHL32	CCACATCCATTAGGCCAAAG	286	366	436	225	269	456	249	246	245	179	288	342
KLHL32	TCTGCCCAGGAATTACTGCG	182	190	203	134	204	235	227	106	155	183	178	223
KLHL32	CCCCCATGACTGCCACACAA	375	325	679	415	606	386	295	291	247	286	554	631
KLHL34	CGGGTCGTAACGGTGCACTT	176	120	244	164	143	232	100	71	76	135	244	178
KLHL34	GCTCAACCCTACATCGCTGA	278	180	313	231	305	307	240	438	129	245	211	522
KLHL34	GCGGTGATTGTACACATCGA	189	147	117	160	253	151	124	155	112	102	174	168
KLHL34	GTACACGCGCCGCAGTACGT	96	97	106	147	126	96	58	139	100	127	116	150
KLHL36	ATGACCCCCGCTGTAAACAG	171	176	160	79	123	122	179	123	80	192	140	132
KLHL36	TTCAACTCCATGTTCACCAT	326	300	332	179	254	436	220	258	171	279	386	612
KLHL36	GGACGCCAAGAGCGAGCAGT	97	62	99	113	83	111	117	100	60	66	127	107
KLHL36	TGAAGGCATCAAGCCGCTTG	186	162	170	151	142	191	105	124	89	156	216	270
KLHL38	CTACTGTACAGCAAACAGAC	156	233	225	84	166	272	82	106	104	128	209	89
KLHL38	TGCCTCCCCCGTATACACGT	106	137	174	105	314	102	79	85	80	148	149	242
KLHL38	GGCACTGACGTCCTTCCCAG	195	146	247	222	274	271	259	80	124	204	276	254
KLHL38	CCCTGAAACTCAATCAGTGG	199	153	218	252	121	219	135	135	123	139	164	106
KLHL4	TGTGTAAGCATACTGCACCA	359	298	429	279	261	449	233	320	224	279	366	302
KLHL4	TTGGCACCATGAATGGCCGT	253	161	193	139	219	217	151	178	107	120	208	236
KLHL4	CTTCAACCTGCCCTGAACCG	142	163	180	160	233	195	88	112	98	156	140	213
KLHL4	AAAGCCTAGAAAATCAACTG	64	56	128	52	145	94	64	77	71	86	74	92
KLHL41	TGTGGTAGGAGGACTATATG	232	233	319	314	280	225	127	231	100	331	335	234
KLHL41	GGAGGTAGTGCTAGACAATG	271	340	257	172	238	294	165	195	140	199	250	276
KLHL41	CAAAAATGCCGCGAAGACTG	361	185	280	246	349	333	102	292	205	182	297	367
KLHL41	GAAATGGGTGCGAACAGACA	71	38	30	46	97	63	41	46	29	64	68	61
KLHL42	TGAGTGTTACAACCCCGAGC	110	62	103	84	93	109	39	57	49	107	107	101
KLHL42	ACAACCCCAGCACCAACGAG	317	205	301	275	192	397	136	301	107	214	294	257
KLHL42	CATGGTCGTCCACTTCCACG	194	211	275	92	170	217	109	143	183	167	172	252
KLHL42	ACGAGGAGATGACTGAGCGT	67	82	85	86	55	76	99	69	68	80	145	73
KLHL5	GACAGACTGGAGCAAACGGT	142	127	151	177	90	194	117	151	58	178	180	110
KLHL5	AAGATTGTGGCGGTGCACAT	102	52	99	122	119	109	52	78	56	47	121	112
KLHL5	ATGATCTCCGTACAAATATG	173	143	178	149	127	165	146	127	116	204	229	218
KLHL5	GTGTAGAACCAAATTCGTTG	118	87	135	73	114	156	98	104	47	112	155	140
KLHL7	TTTAGGTATAAGTGTGCTAG	100	130	95	78	202	168	99	136	91	146	163	167
KLHL7	GAGGAAACCTGACTTTAGCA	79	112	115	96	102	92	94	63	111	144	121	62
KLHL7	TTAAAATATCTACAAGACTG	148	135	171	101	267	249	58	128	86	134	144	123
KLHL7	TGGGCGTCATGAATAACATG	281	207	350	251	273	327	177	221	149	229	210	296
KLHL8	ACTCCATTCGGACTACCCCA	156	215	152	101	285	220	101	116	115	172	213	226
KLHL8	AATAGTCGAAGGCGACATGT	203	86	151	72	145	105	51	110	73	94	141	160
KLHL8	TGGAGGACAAAAGCTTATGG	270	164	262	261	161	354	209	244	147	188	299	234
KLHL8	GATGAAACACTTGCACAGGT	207	171	238	188	134	187	123	264	80	151	382	193
KLHL9	GCAATACCATGCTGGTAACG	285	198	217	226	428	193	117	222	175	211	248	187
KLHL9	TTGCAGCATAATCCATCCGA	194	227	266	216	285	340	142	281	167	172	303	348
KLHL9	ATTGCTTTGTGATGTGACCC	216	121	203	127	149	192	155	154	56	156	203	104
KLHL9	GTGAGTGGAGTCAGATCGAA	43	39	80	39	27	78	26	62	23	30	31	65
LITAF	GGCTGGGTATAATACGAAGG	191	188	158	114	190	285	155	74	87	182	190	247
LITAF	TTCATCAGTTACCGTGCAGA	118	226	259	157	147	138	130	101	67	173	206	196
LITAF	AAGGACAACACATTTGGATA	181	142	178	164	165	129	102	123	64	84	177	127
LITAF	TCCATCCTATGAAGAGACAG	196	177	288	140	211	168	123	129	95	191	214	212
LNX1	GAACCTGGCGGGACACGACG	128	120	150	100	95	210	79	93	76	145	138	225
LNX1	TGGTTTGAAAGTGATGCTCG	211	239	207	184	265	231	162	285	60	232	212	328
LNX1	AATAAAACTGGTGCGCAAGG	77	31	114	37	63	76	43	88	46	84	97	60
LNX1	GTCCACACGGAGTGTCCAGG	117	169	236	159	113	215	89	112	74	76	179	159
LONRF1	ACAGAACGAATGTCCGCAAG	304	234	221	176	382	456	141	269	178	237	215	301
LONRF1	TAGACTGTGCTGACTGAGCA	130	122	97	107	71	205	100	78	68	128	239	104
LONRF1	TACAGAGCGGAATCATATGC	213	120	159	119	134	181	131	134	110	155	219	145
LONRF1	AGAAATAAGCTGAAAAAACA	89	84	109	102	63	100	74	80	64	82	86	208
LRR1	AAAGCATACGCATATCAACT	49	101	78	45	65	78	59	70	49	84	103	158
LRR1	AGGCTCCTTTAACCGAACAG	22	2	22	24	31	38	4	25	35	34	44	11
LRR1	TAAGTTCTTGAAGGTGTATG	64	24	30	8	77	46	14	9	23	12	66	27
LRR1	GACAGAGGCTCAACACGGCT	83	87	39	28	67	119	34	50	28	72	78	55
LRRC41	GCTCCGGCGTGTTACCCGAG	97	113	49	31	56	159	52	59	39	65	64	119
LRRC41	AGCGTTTCAAGCGAGCTGCA	190	157	187	159	132	206	159	297	99	121	191	162
LRRC41	AATGGTCCCACGTAGAACAT	77	49	68	71	113	108	42	59	41	78	76	94
LRRC41	TGGAACTGTGAATAGCTCCA	210	195	266	204	250	173	134	111	129	238	197	216
LRSAM1	TCAGGTTCCCAATGGAACGT	148	169	123	148	168	244	123	205	51	155	251	189
LRSAM1	AGATGGCCTACGAATCTCAG	196	143	219	107	128	168	112	150	190	201	155	191
LRSAM1	GCCCACGGACAGATTCTCAA	479	345	347	316	296	385	178	291	145	313	327	343
LRSAM1	GGGAAGTGAGGTGATTCGTG	248	182	221	200	182	231	134	345	161	142	331	173
LTN1	ACGTGTACTTGGTAATACGT	112	96	120	99	100	142	82	119	76	106	108	79
LTN1	AAGACCCAGGATTGCAACAT	102	81	83	93	69	101	74	98	97	54	114	123
LTN1	AGAGACACAGAAACTGTGAA	113	88	134	115	101	86	93	121	74	162	130	95
LTN1	CTATCAACTGTGATTCGTGA	417	230	369	282	311	476	192	220	60	173	347	250
MAGEA6	AGGTGGCAAAGATGTACACG	238	127	247	182	282	274	195	210	136	243	351	240
MAGEA6	GGAACTCAGACTCCAGGTCA	186	97	263	151	58	128	78	160	106	87	399	180
MAGEA6	TCATAGGATTGGCTCCAGAG	43	56	55	145	112	56	86	149	59	62	127	45
MAGEA6	CTCTAGTTGAAGTCACCCTG	217	237	470	339	181	290	228	292	119	231	317	378
MALT1	TGAGACCAAAAAGCTATACA	178	163	173	167	226	265	133	149	145	213	299	339
MALT1	ATGGATTTGGAGCATCAACG	299	214	294	202	237	379	191	242	138	203	311	529
MALT1	AATTCGTACACATCCACCAA	107	87	129	128	100	194	62	110	67	104	136	119
MALT1	ATATCCAAACACAATATTGG	116	132	93	114	232	177	83	146	86	145	180	183
MAP3K1	CAAGATGGATGATCGTCCAG	131	141	154	210	157	170	146	263	98	136	174	137
MAP3K1	CCTGAGGCCCAATAAACACC	278	337	344	360	300	421	157	315	148	235	429	493
MAP3K1	TTTCACTGTGCGACCTGATG	189	169	90	153	100	161	106	174	94	136	149	214
MAP3K1	CTTTCCGCTAAACTGTGGCA	336	172	298	127	153	197	149	141	118	242	175	250
46082	CGTAATCGCGATCACCTGTG	259	265	363	151	360	324	260	412	217	216	241	290
46082	AGATGACCACAAGTGAAAGG	162	143	116	66	161	188	68	123	55	109	119	138
46082	GCGAACACCCGAGATCTCAG	180	87	112	108	117	100	59	83	51	102	106	123
46082	CAGAATCTGTCACTGCGAAG	206	236	164	201	250	285	152	158	69	182	181	182
46091	CACCTGGAGAGGGTTCGCTG	497	256	439	288	542	438	192	246	179	374	396	447
46091	AAGTATTGAGTGAGTTCTCG	66	51	55	52	87	102	77	83	60	83	100	124
46091	CAAATCCGAGCCCAGACAAG	161	147	161	109	228	260	118	173	166	226	336	164
46091	ATTCTCAATGAGCCATGACT	82	70	93	85	74	79	52	46	42	70	91	66
46092	TGAACCCCTGCCGATGTGAT	234	279	342	184	318	355	223	285	126	261	273	250
46092	AGGTCCGAGGCGCCTCCCGG	161	158	206	153	225	193	84	199	60	148	259	264
46092	TCTATAACAGCAAAGTTCAC	156	146	131	124	153	141	101	133	51	135	140	194
46092	TCGTCCGCTCCCCTGCACCG	155	156	234	181	219	225	101	149	70	166	154	161
46083	CTCCAGACAGCTCTTATGCA	253	275	263	182	312	466	167	246	130	279	218	383
46083	GCTGCCGGAGCAGTCACACA	191	132	196	107	194	216	91	148	75	153	145	131
46083	GCGGACACTGTGCTGCGACA	211	180	301	163	297	287	136	193	180	216	300	291
46083	TCCGTGCCTTGGACACACCG	113	113	159	102	108	110	92	118	48	120	174	162
46084	CAAACCCAGGCCGTTAGTGG	144	106	137	165	120	207	137	99	91	200	173	248
46084	AAGGTCCCTGTACATTCACA	201	133	179	156	195	193	133	155	101	136	174	218
46084	GAAACTTGCATGACATACTG	123	100	83	53	85	107	56	84	40	79	91	92
46084	TCGTGGCAGATCCTGCACAT	73	97	182	110	138	135	71	58	43	96	106	99
46085	ACTTGACCGAGCCATCACAG	314	172	220	241	311	189	206	233	167	198	311	359
46085	TTGTTGGCCGCCAAACCGGG	212	145	166	101	198	198	111	125	165	171	287	266
46085	CTTCTGTAAGGAGAAGACCG	223	248	275	141	181	174	145	217	161	200	296	301
46085	CTGGTGGCGCAACATCTGGG	206	224	298	265	242	354	238	239	118	278	331	230
46086	AGGTATTCAGCATTGCACTG	175	96	178	118	211	208	102	202	130	171	259	186
46086	AGGACTATGTGCTTAGACTG	175	175	200	178	229	243	112	180	127	104	251	296
46086	CCAGGCCTGTCTACAACGCT	219	289	336	194	220	318	285	362	150	297	252	400
46086	ATCAGCATGACAGGAATAGT	130	147	355	154	202	192	110	151	112	199	212	222
46087	CCCCACCGTTCAATGCTGCG	177	152	311	196	286	277	142	119	128	144	295	280
46087	TCGAGAACTGAGCTTTCAGT	212	103	235	208	136	155	96	76	73	107	125	216
46087	TGTCCCTGTTCGAGTAATGC	195	137	196	127	196	234	117	112	93	112	228	72
46087	TTGGTTTCATTATACACTTG	276	250	296	206	222	268	173	197	82	152	275	310
46088	ATGGATTATAGTCACCGAAG	103	71	58	58	128	148	88	179	72	42	57	47
46088	ATGAAGGTAGGCGGACAACG	86	80	95	88	115	97	42	56	50	109	69	36
46088	AGATCTAGATGATGTATCAG	142	167	153	129	92	196	104	162	51	135	209	81
46088	GATGTTCAGAAGGCAATTGG	124	137	137	117	137	211	111	207	109	111	136	151
46089	GCTCATTGACCGTACTGCTG	314	313	363	354	248	330	175	232	133	301	273	259
46089	TTCTATCACGCCATCCAGCC	331	121	137	83	86	143	101	78	54	149	114	151
46089	CTGCAAGTATGAGTTCATCA	361	591	432	371	412	440	302	285	231	345	518	247
46089	GGCAGGCCTGGTGCACGAAG	141	114	146	79	186	144	34	110	86	101	122	95
46090	TGGAAGCAGATCCGGCACTG	259	153	135	118	160	300	104	159	98	107	241	266
46090	CGAGGAGGAGTACTACGGGT	97	155	181	96	43	169	106	104	96	111	152	113
46090	ATCCGCTGGATCAGCGAGAG	10	29	17	3	38	43	9	46	20	12	13	28
46090	TTCAGCCAAGTGGCAACGAC	95	145	211	110	165	210	107	156	214	141	161	207
MDM2	GAGAACATTACCGGATTCGA	51	47	41	74	59	79	26	40	20	90	33	60
MDM2	AGACACTTATACTATGAAAG	148	115	95	174	113	152	63	71	38	165	177	128
MDM2	TACCATGATCTACAGGAACT	248	244	224	213	260	389	236	195	90	181	393	261
MDM2	TGTTGCAATGTGATGGAAGG	179	185	278	190	153	222	165	187	168	153	246	197
MDM4	CTCAGAGGTAACCTCTACAT	370	197	210	171	277	262	139	127	147	203	257	178
MDM4	CAGCATATGGTATATTGTGG	420	386	491	459	450	626	426	541	320	363	552	455
MDM4	TCCAAGTCAAGACCAACTGA	431	216	206	231	189	335	153	139	134	162	197	235
MDM4	ATGTATGCATTTATGCTCTG	190	178	141	95	116	150	100	104	126	143	140	185
MED8	ACAGCTGAACACTCTGAACA	202	176	191	103	185	248	95	165	154	139	201	199
MED8	CGGTCTGGAGACAACACCAG	317	159	248	178	260	256	149	160	155	194	264	347
MED8	ACAGCGGCAGACTGAAGGAC	92	50	91	47	104	72	41	91	36	32	39	45
MED8	AGTTGGAGAACGAGTATGGC	92	62	74	33	121	88	19	8	35	43	31	17
MEX3C	TCCCACGCCTACGGCCCCGG	301	231	288	214	205	327	144	234	166	226	300	362
MEX3C	AGTCAGGGTCCCTTATCGTG	261	138	227	143	183	283	196	218	206	180	309	278
MEX3C	GCCACCTTCAAAGCTTACAT	448	361	474	229	334	567	291	664	218	260	492	523
MEX3C	TATATCAAGACTCCTGTTCG	304	288	372	188	232	283	194	295	155	206	344	296
MGRN1	GAGACCGTCCACTACAAGAG	99	129	157	75	161	152	134	102	79	120	170	86
MGRN1	AAGTTACCTCACCAGCCGCA	111	111	158	106	97	161	68	102	95	123	171	158
MGRN1	TCGCTGTTCTCGTCGTCCGA	350	169	206	191	427	269	193	229	98	156	217	252
MGRN1	CAAAGAGGTAACCTTCAGGG	230	128	135	156	124	160	144	180	126	133	224	202
MIB1	GTTATAGAAGTACTACATCG	110	57	49	42	91	62	33	40	68	55	49	80
MIB1	ATTGTAGTACAGTATCCAAG	175	119	179	94	145	262	55	100	85	174	191	95
MIB1	TATCTAAATTACCAAGACCA	119	104	148	69	94	185	84	139	102	125	188	115
MIB1	TAGCGCAGCATATGTCCTCT	92	103	184	130	185	152	85	177	47	182	232	180
MIB2	GCATCGTATCACGGACCGCG	44	100	69	71	146	69	78	35	20	96	59	53
MIB2	CAGGTGGACACCAAGAACCA	150	159	213	102	232	151	105	137	151	154	149	218
MIB2	TACCACCAATGTGTACCGTG	230	164	302	146	153	233	147	158	147	201	265	280
MIB2	GCGAGTGAGCGGTCTCGTAG	118	120	146	168	148	49	75	161	42	89	152	76
MID1	GAGATACTCACTAACGACGT	28	30	83	28	134	113	13	37	50	40	53	58
MID1	GAATTGGCTCAATCAGACGA	98	122	77	106	101	104	87	96	64	102	150	224
MID1	CCTTGTGTAAACTGGTTGGG	349	376	326	241	315	421	252	203	138	193	320	433
MID1	GTGTGATACTAGGATGCGGT	113	96	205	73	174	244	105	135	68	153	204	130
MID2	GTTATCTCGCTGAACCACCG	38	45	68	49	114	51	35	71	39	28	73	64
MID2	TGATCGATTTGAGAAACTCA	338	257	236	383	306	317	162	244	192	201	295	300
MID2	AGCAGAGGCTGTGAGCACAA	204	153	195	174	238	177	124	235	100	99	280	349
MID2	CTGTGAGCAGGACCCGCCAA	218	69	192	216	107	163	68	75	103	193	247	229
MKRN1	AGTGGGAGAGTGCCGATACG	266	172	193	130	139	165	144	219	102	74	205	95
MKRN1	CCTTCTCTAGTCGTGCATTG	432	453	431	400	370	556	352	595	234	369	526	528
MKRN1	TCCCGAAGCGGCGCTCACTG	112	111	218	152	143	171	70	102	66	134	147	262
MKRN1	TAAACAGGTCACCTGCAGGT	157	43	85	112	47	44	33	90	105	75	87	58
MKRN2	AAAACTAACTCACATGAACC	100	89	98	72	49	100	51	108	39	55	78	115
MKRN2	TGTTTAGATATGACCACACG	137	152	252	152	198	161	135	145	127	149	173	142
MKRN2	GTTGACGTTCGAACACGAGA	132	85	97	126	127	142	89	71	61	102	127	183
MKRN2	AGGAATGCGGCTTCATCTCG	64	134	142	117	128	113	71	159	45	84	183	129
MKRN3	ATTCGCACGACCTTTCTGGT	151	152	124	72	134	153	78	94	96	145	149	171
MKRN3	TGTGCAGCGTGGTATGGACA	356	347	503	294	402	682	294	454	276	396	524	440
MKRN3	GGAGACATATGCGACATGTG	117	133	223	181	143	139	92	121	68	172	167	244
MKRN3	GAGAGAGACAATGCAGACCG	105	75	123	75	58	91	102	61	77	72	102	128
MNAT1	TGAGTGGAGTACCACACTCA	174	195	332	152	296	212	164	188	162	257	329	263
MNAT1	TTTCAACTTGACCAACAATG	131	112	196	156	81	200	80	72	90	112	143	86
MNAT1	GAGCCAAAAGCAGAGCAACA	224	226	201	166	152	205	224	171	230	177	183	260
MNAT1	TCATTGTATTCTCTTAGACT	156	90	142	98	155	144	83	69	40	96	159	175
MPND	CTGACACGGAGTGAGGTCGT	279	202	232	148	308	301	174	335	186	220	265	148
MPND	AGCCAGACGGAAGGATCATG	264	195	254	99	380	253	203	117	268	238	292	207
MPND	AGTCTGACCTGGCCAAGTCG	263	140	225	220	109	251	127	117	155	148	181	233
MPND	ACAAGAGTCGGAGACCACTG	181	95	93	93	160	87	51	57	44	83	96	50
MSL2	GCTACTGTGTCACAAACGGG	260	224	286	299	367	237	195	165	106	209	283	458
MSL2	GTATATAACACAGACTACAC	14	26	38	59	42	42	67	25	28	55	54	46
MSL2	ACTGCCAATAGCAATGCTGA	141	156	156	129	166	270	82	202	114	156	217	237
MSL2	CCAATTTCTACCATTATCCG	420	309	325	253	285	222	198	357	139	311	460	634
MUL1	CGGTGAAGGACTGAATCGAG	121	120	184	153	219	266	162	105	86	151	315	313
MUL1	GGAGAAGTGATACATACCAA	172	107	177	140	210	204	84	226	194	153	206	231
MUL1	ACTGCAAGGGGGTAATTCAG	248	190	259	163	171	362	148	175	106	212	276	218
MUL1	ACATCCACGCCATCCTCGTG	120	86	105	83	145	91	80	61	82	64	88	155
MYC	CTTCGGGGAGACAACGACGG	123	124	54	67	84	117	55	46	116	81	37	119
MYC	CTATGACCTCGACTACGACT	102	65	70	22	129	124	36	56	19	66	60	72
MYC	AGAGTGCATCGACCCCTCGG	85	54	21	32	60	45	21	10	22	72	51	59
MYC	CTGCGGGGAGGACTCCGTCG	96	51	46	89	78	73	41	99	51	100	25	42
MYCBP2	GCTTCAGCCAGATTCATATG	145	120	139	142	132	215	97	82	57	94	215	99
MYCBP2	GGTTGACTGAGATATCCTTG	491	247	283	271	347	275	211	340	128	255	365	336
MYCBP2	GTGGAGAACTAGCACCCGAT	158	144	162	83	115	159	67	139	79	142	178	215
MYCBP2	GATATGCCATTCTTGCGAGG	246	208	217	157	146	282	153	139	120	144	250	188
MYLIP	TCTTAGGATAGCTTATCCTG	111	104	108	90	111	174	66	76	52	84	106	53
MYLIP	GGAGGCGAAAGCCAACGGCG	132	49	49	28	51	55	41	58	66	57	42	136
MYLIP	CTGCAGTTTACGGGTAGCAA	176	157	107	128	234	214	181	144	97	171	176	114
MYLIP	ATTCTGTGCGGGATAGCGAA	55	77	61	66	69	92	51	54	93	63	98	46
MYSM1	AAAATGCATGAAACCAATCA	119	90	63	41	112	92	66	108	47	103	119	82
MYSM1	CGTAGGGTCCGAGACCCATG	233	177	258	146	199	228	146	179	160	291	212	183
MYSM1	GAGATGTTAATTGTATTGGA	228	163	200	176	175	205	113	241	128	144	304	221
MYSM1	TGGCGCCCCTCAAAAAACTC	366	259	373	226	394	449	221	237	205	272	472	405
NACC1	GGCCGGCTGAGCATGAACGT	108	112	162	86	124	209	77	86	86	140	225	115
NACC1	GTACTGTGACGTGTCAGTGG	238	111	111	89	111	208	57	123	99	109	101	100
NACC1	AGCCCGATGTCTGCGCCACG	213	249	279	144	239	177	131	205	131	251	265	209
NACC1	CGAGTCCCGAAATCGCATCC	207	230	245	166	229	315	121	341	109	243	374	420
NAE1	TAGCTAAATATTTAGCACAG	222	182	203	158	203	226	126	86	80	110	195	240
NAE1	ATGGACTAGTTGGTTATATG	114	135	93	63	42	111	69	111	110	96	146	88
NAE1	TCAAAGAAGCAGTATCGGCA	122	115	143	57	158	146	115	152	70	110	165	178
NAE1	CACAGCACTAAATACAACTC	173	223	240	218	153	317	157	260	67	186	134	328
NEDD4	GTGGAACATCCACTTGACCT	359	183	207	126	240	208	174	129	107	164	220	257
NEDD4	ATTGCTACATTCTCCAACCG	142	111	141	106	106	126	111	173	76	87	141	136
NEDD4	ATTACAGGATACCTGTACAG	46	41	29	65	29	43	19	29	18	34	59	39
NEDD4	ACATCCAAGTTACTTGACGG	140	165	190	125	171	234	131	186	71	194	248	150
NEDD4L	AGAACAGGGCCATCTACCAC	157	113	84	66	187	374	100	124	69	116	95	143
NEDD4L	ATAACACAAAGACTACAACC	77	102	132	132	148	136	112	92	68	86	177	168
NEDD4L	TTGGACTCGACCTATCATGC	189	215	254	166	141	142	156	105	121	204	244	186
NEDD4L	GATGTTATTGTCCGACTCCG	71	74	95	117	68	123	72	88	25	123	140	71
NEURL1	GGCATCGGTGAGAAGTGACG	386	205	391	256	277	348	194	263	199	209	382	314
NEURL1	CATCCTCGACGAGCAGACGG	296	206	306	139	232	303	176	186	98	256	362	608
NEURL1	CTTCCACCGCATCAACGACT	338	265	300	218	139	278	201	239	104	186	363	292
NEURL1	TGGTGCTCCCGGACTGTCTG	263	297	409	355	407	440	204	346	189	297	472	478
NEURL1B	CCTGTCGGCCGACCGCAAAG	293	152	171	130	245	237	135	299	65	194	247	193
NEURL1B	CATGAGCGACGGATCGTGCG	129	89	141	83	183	179	82	107	83	127	74	58
NEURL1B	ATGGCGTCACGTTCACGCAG	171	193	161	112	95	252	116	207	72	187	182	194
NEURL1B	GTGTTCTACAGCGTGAACGA	54	15	53	8	34	50	25	80	25	37	65	58
NEURL2	TGCGCAGATATGGTTCCACG	214	150	262	213	217	225	139	168	86	127	240	180
NEURL2	TGCACCCGATGGAAGCGGGT	62	72	72	98	100	72	85	156	131	101	171	111
NEURL2	CTGCCCGATCTGGTCAACCT	243	250	321	248	317	363	236	271	182	218	389	383
NEURL2	GGTCTTCCTGGTCGAGATCG	192	319	234	165	207	548	186	100	149	117	221	188
NEURL3	AGGCGCACCACGTTCCACGA	178	232	156	119	178	240	126	166	99	256	252	308
NEURL3	GGACGTGTATGGGACCACTA	276	252	320	217	222	270	202	215	135	250	391	323
NEURL3	TGGAAGCGAAGTGCCTCTCG	182	84	125	83	138	149	62	86	61	79	134	72
NEURL3	CTCTTCGCCAAGGTCAACGC	150	287	201	76	116	211	153	122	154	154	161	191
NFX1	AAGAGAAATGCACTGTACGG	95	93	91	42	134	101	44	113	57	47	80	90
NFX1	TCCACATAACACATCTCGGG	168	140	153	73	218	131	138	89	38	106	181	172
NFX1	CTACATTTATGTGTGACAAG	276	339	326	267	323	335	176	275	238	221	286	280
NFX1	CTTACCACAGAAACAAGTGT	225	109	152	222	163	153	94	114	77	130	176	179
NHLRC1	CATCACCAACGACTGCCATG	293	367	227	257	158	301	110	188	169	266	320	220
NHLRC1	TGGCGCTTTGTCCCAAGACG	261	209	244	278	234	280	218	258	198	222	348	374
NHLRC1	TGGTAACTGATGCGGAGGCA	275	172	249	228	227	267	140	214	99	247	328	258
NHLRC1	CCTGCAGAATGGGCACTCGA	174	243	267	243	283	278	134	275	91	251	212	219
NLE1	CGGACTCTGAAGATAGCCTG	133	48	55	29	80	61	40	53	99	78	98	102
NLE1	GAGGTCTTGGGGATTAACTG	115	78	85	56	127	116	40	84	62	103	108	71
NLE1	TTTCTTAGGACACAGACACT	111	65	102	105	77	137	41	75	46	81	134	97
NLE1	GTCCACGGGCACGTCGAACG	65	25	124	20	27	79	42	53	29	53	39	60
NOSIP	GTCAGGTCCGACATGCGCAG	210	140	231	208	195	214	127	231	115	141	210	251
NOSIP	CTCACGTGACAACAGGATCG	62	76	103	104	156	140	82	97	37	104	118	170
NOSIP	CCACAGATGATGTCCAACCT	261	280	282	327	285	295	143	241	126	249	366	430
NOSIP	GCCCCGCACATGGTCCTGCG	175	232	282	202	232	325	123	333	162	174	269	334
NSMCE1	GTCCTCCAACTTATCTACGG	44	24	27	52	33	25	28	22	38	44	39	41
NSMCE1	GATGACCCATGGCGTGCTAG	233	127	152	117	158	162	67	86	118	118	118	236
NSMCE1	AGAAGTTTGTTCAAAACAAG	93	73	111	54	128	134	82	106	51	131	120	76
NSMCE1	TGGGAGACCCATTTATGCGT	321	223	354	234	233	336	124	215	191	389	277	337
NSMCE2	GTCCATACCAGAGTTGATAC	131	92	152	125	168	172	85	91	97	107	252	151
NSMCE2	AGCAGACTCTACACCACTGA	242	183	194	174	176	242	160	161	111	189	235	245
NSMCE2	GCAACTAAACCATTATGTAA	247	201	177	228	302	217	146	143	123	228	303	275
NSMCE2	AGTGAGTAGTGAATATAGTA	153	161	231	133	141	200	144	146	83	170	269	164
NUP43	GTAAATCCATTACATCACCA	91	71	78	112	105	142	58	107	67	115	134	191
NUP43	TCCGGGAAGTTTACAGACCG	105	126	105	51	51	121	38	144	43	62	76	114
NUP43	ACTACAGCTCACTACCACAC	227	110	161	146	279	215	129	153	75	147	175	220
NUP43	TGGGATGTCTATCAACACAG	203	154	158	142	288	220	152	146	67	157	251	115
OSTM1	ACAACATCAGCCGAGCCGCG	71	37	58	27	117	98	27	53	44	52	47	69
OSTM1	GTTATGTTCAAAGCAGGTCA	121	63	70	33	42	60	48	71	50	67	85	69
OSTM1	ACAGCAGCGCAGAGCTGACA	199	80	153	119	102	116	77	160	60	103	151	102
OSTM1	AGGTCGTGGAAGACCCTGTG	248	165	255	213	208	373	153	301	134	273	221	281
OTUB1	AGGCCAGACAGTTAACACCT	312	234	267	128	197	270	90	119	138	141	230	227
OTUB1	GAGCACCTCCGACTACCTTG	278	129	163	104	195	199	88	123	122	134	224	121
OTUB1	CATCTATCAACAGAAGATCA	315	378	347	370	333	658	248	528	203	321	494	382
OTUB1	GCAGGACCGAATTCAGCAAG	351	293	295	333	210	316	143	250	145	189	268	229
OTUB2	GATTTACCGGAGGAAAATCG	75	72	42	54	82	93	65	50	37	85	53	88
OTUB2	GTTCAACGACCAGAGTGCCT	176	130	177	191	164	121	83	89	104	146	143	148
OTUB2	CGCCATCCGCAAGACCAAAG	353	237	281	197	398	220	151	151	103	249	237	195
OTUB2	AGTGCCGGAAGAAGTCTGCT	391	228	317	239	175	379	179	282	144	238	393	267
OTUD1	GCGGTGGACGTGTAGTGCGG	321	214	216	294	295	218	176	223	145	162	293	221
OTUD1	CTCCGCCGCACTACTCGGGG	142	173	215	121	178	157	110	175	85	164	202	241
OTUD1	GCCAAGTGCTCTTCGCCCCA	253	288	421	334	456	278	188	284	209	264	364	299
OTUD1	GCTCAGTCGGAAGTTCCGAT	112	161	309	220	179	274	141	236	120	300	337	283
OTUD4	AGAGGTACATCTAACTCCTG	245	210	254	224	272	235	226	181	183	254	313	287
OTUD4	AGGGATTATGAGGATAAACA	104	119	104	178	165	164	122	136	229	158	251	169
OTUD4	AAGACCCGAACCAAGCACAT	49	47	56	47	65	49	39	91	19	56	55	82
OTUD4	ACAACAGATGTGGATTACAG	572	237	286	279	348	452	275	276	210	272	322	450
OTUD5	CGGCGCAGGCTACAACAGTG	205	257	572	429	280	287	288	344	119	179	522	684
OTUD5	CCTGCCATCATTCAAACCAG	303	310	483	517	342	323	282	481	136	288	777	437
OTUD5	CCATGGGATACATCAAAACG	173	132	200	169	219	169	142	200	84	157	249	183
OTUD5	GGTTGTGCGAAAGCATTGCA	102	75	169	242	84	130	119	175	66	98	232	239
OTUD6A	TGCGCCGCCACCAACGCGAG	195	181	271	188	206	299	88	150	191	178	285	207
OTUD6A	GGCCGGCTTCAAGCGCGAGG	213	200	292	243	283	222	225	220	110	183	331	262
OTUD6A	ATTCAATGCTACTGTCGTCT	393	201	278	157	315	241	164	210	66	232	223	248
OTUD6A	CCAAGACGTGGCCCGCATGG	291	187	242	203	261	184	209	155	88	205	345	330
OTUD6B	GCGCTAGAAGAAACCTGCAC	99	125	103	165	109	101	49	98	38	90	120	90
OTUD6B	AAAGGATTGTGCTCTGACTG	139	121	139	147	155	201	110	226	82	87	184	154
OTUD6B	TGCTTGAGAATCAGCCACCT	137	150	174	91	153	213	122	133	56	138	231	248
OTUD6B	GAAGCAACTCACCGAAGATG	209	83	90	72	149	176	104	73	58	75	155	162
OTUD7A	AATTGCTGCACACCGAATCG	145	152	140	56	163	155	55	95	88	82	135	75
OTUD7A	TATGGGCTAGGACAAAAACG	170	88	164	108	68	196	62	91	21	134	92	113
OTUD7A	AAGCTGAAGAAAAACATGGG	183	97	145	57	85	143	87	53	75	77	136	130
OTUD7A	TGTGCTCAGAATCCGTCAGG	225	100	199	128	204	158	113	108	144	156	249	138
OTUD7B	TAGGAGGCCCATAGTCGTCG	70	98	94	63	122	129	59	69	112	82	99	94
OTUD7B	CTCCCCTCACTAAAGGATGG	296	268	262	117	314	319	172	229	103	222	225	299
OTUD7B	TAGTGTAATTCTGTCCCTAG	194	169	182	142	142	180	64	159	93	123	123	222
OTUD7B	AAGCGTTGAAAAGGCGCTGG	103	87	102	141	112	91	105	72	76	87	89	78
OTULIN	GTGATAATTACTGTGCACTG	197	64	89	69	56	103	60	84	19	41	94	103
OTULIN	ATTGCTTATACATGAAAGAG	306	134	124	118	121	171	83	197	109	183	164	205
OTULIN	TGAACTATTCACAAATGAGG	230	162	136	120	344	196	92	173	181	159	160	238
OTULIN	AAGAGTCCCTTACTCTGCTG	142	83	123	55	86	121	79	81	51	63	162	101
PAFAH1B1	GACATTTCATTCGACCACAG	51	66	36	57	28	65	19	36	36	49	37	47
PAFAH1B1	GAATGCATCAGAACCATGCA	31	31	54	19	26	51	14	53	13	49	45	103
PAFAH1B1	ACACAGAGAATGGGTACGTA	81	112	170	126	160	99	54	123	134	134	145	153
PAFAH1B1	TGTATGGGTCGTAGCAACAA	134	99	152	119	55	189	76	86	70	89	149	112
PARP11	GACACGTCAGATACCCAGTG	221	218	219	222	225	273	132	261	123	152	209	173
PARP11	AGCTTCAAAACAAACCCTTG	207	124	262	167	185	296	212	175	85	148	310	207
PARP11	GTATTCACATTCTCCCAGTG	95	81	79	44	57	79	56	96	64	63	105	94
PARP11	GCTAACTGAACACTGACTGT	252	180	258	209	166	236	161	191	78	103	177	165
PCGF1	GCTCATCATAGCGATAGTAG	322	147	195	261	179	197	142	171	172	171	338	329
PCGF1	CCTTGCACCTCGTTCCGTAG	96	136	279	167	81	240	117	161	75	118	161	186
PCGF1	CCAGTCCCGAGGTTTGGACC	437	191	447	339	356	309	214	231	176	238	398	391
PCGF1	TGGATCTTAATGTTGCACAT	145	213	223	335	142	141	196	267	85	182	231	280
PCGF2	CATCGACGCCACCACTATCG	256	160	164	193	183	231	139	137	155	127	237	128
PCGF2	CTCTCCATCGAATTCTACGA	128	61	79	78	39	337	47	53	35	69	115	57
PCGF2	AACGGCTCCAATGAGGACCG	76	190	90	155	125	142	92	182	55	142	149	96
PCGF2	TGGACCTGCACGTCACACAT	219	320	261	218	237	183	138	217	150	223	265	193
PDE4D	GCTGTCGGATCGATACAGGA	212	215	169	154	181	254	101	167	75	163	231	145
PDE4D	CAAACAGCGGCGTTTCACGG	116	89	59	64	88	89	31	68	41	76	98	52
PDE4D	ATGGATGGTTGGTTGCACAT	267	249	279	217	274	320	205	207	148	216	290	337
PDE4D	AGAAATTGATTGGACACACC	151	163	177	168	141	250	119	165	198	152	239	175
PDLIM2	CTGGGGCTTCCGTATCACAG	214	98	222	110	163	232	118	109	141	132	124	179
PDLIM2	TCCGAGGGCAAAGTACCCTG	160	186	234	208	173	217	120	193	150	185	170	148
PDLIM2	CCGGCCTGGAGACATAATCG	75	98	84	118	68	94	50	115	27	103	153	51
PDLIM2	CTGCCGTCTACCCGACTCTG	390	264	241	170	302	409	152	294	188	248	271	388
PDZRN3	CTTCACTGGATGATCCATCG	207	213	202	205	118	164	192	184	60	166	294	185
PDZRN3	TACGGCCTGTACTACCCTAG	312	263	338	207	392	330	134	341	198	265	355	466
PDZRN3	CATTGGGATTTATATCAGTG	201	93	253	40	164	188	88	115	41	133	154	166
PDZRN3	CAGAAGAAGCACGACGAAGA	119	64	115	94	132	158	69	195	42	165	217	183
PDZRN4	CAATGTATTCACCAGATACG	376	239	261	88	207	226	114	220	121	216	345	191
PDZRN4	AACTTCGTCGGCGACCTCGG	106	59	80	50	92	106	51	94	28	62	64	77
PDZRN4	TAGTAGACCAGCCTATGGGA	220	152	192	125	239	283	134	164	161	167	166	392
PDZRN4	CAGTGCGACTACCGCGCCCG	230	184	241	186	313	294	190	232	135	253	323	248
PELI1	TAGCCTACGTGAAACCAGAT	287	270	368	239	193	189	175	268	105	209	267	311
PELI1	TAAAAGACCTAAGGCAAATG	51	72	105	82	52	66	42	112	29	57	82	64
PELI1	TCTTCTGTGAACCCATTGCG	146	159	146	197	146	178	135	131	113	181	222	205
PELI1	GGCTCGTTAATTGACCTCTG	207	250	222	175	431	190	189	232	212	143	253	184
PELI2	TTTGGAAGAGTCAAATCCGG	120	116	92	101	106	91	61	91	72	88	98	66
PELI2	GTAGATTTGCCCTCTACAAG	168	119	101	122	217	181	79	81	51	139	111	124
PELI2	TGTACACCTTGCGAGAAACC	57	70	123	97	70	94	97	50	55	132	75	50
PELI2	TTTGTCAAGGAATCAGACTG	134	114	183	107	174	142	104	64	90	155	134	216
PELI3	CACCAGGCACTGAGTAACCG	353	339	319	257	303	538	292	213	220	357	402	422
PELI3	GAAGTCAATCATGTTCTCTG	105	128	132	108	66	120	62	85	80	113	112	72
PELI3	TAGATGCGGGCAGTATAGGG	83	86	116	69	124	106	54	105	43	147	124	96
PELI3	CAATGGTTGTCTGGCAAGTG	154	147	223	100	121	171	104	220	117	141	273	189
PEX10	TCATCCAGGTGGACCCATCG	162	128	130	131	92	137	117	137	67	152	185	166
PEX10	CAGAAGGACGAGTACTACCG	158	80	155	85	138	155	109	112	279	110	162	143
PEX10	AGGCAACATGTAGCCGCTGG	235	163	150	149	191	120	95	125	69	97	179	191
PEX10	GGAGCTTCTACCTGCAAGTG	212	126	207	166	196	202	78	184	115	199	157	181
PEX12	GAGACCCGCTCTTCAGCATG	205	146	238	143	185	223	99	180	117	177	167	149
PEX12	CAACAACTTCGATACATCCT	290	148	310	203	222	336	86	279	171	234	183	199
PEX12	CTTAAAGAGAATTGTAATGG	268	215	159	116	156	289	160	170	134	178	305	312
PEX12	TCTGTAAAATCGTTTCCAGC	127	171	199	215	187	219	138	331	113	153	208	243
PEX2	TGGCTGATATCTCAGGTTAG	465	360	327	317	333	338	126	344	161	304	319	341
PEX2	AAAATACAGAATGAATACCT	82	57	92	40	81	85	61	39	37	44	102	75
PEX2	CTACTCCAAAAATGCCACAG	214	127	119	149	239	153	141	104	94	125	243	296
PEX2	GCTTTCATGGATTTAAACCT	188	148	87	104	168	127	70	129	54	119	190	176
PHIP	GTTCATTCACCACCAAACGT	97	109	86	97	120	112	81	77	38	70	39	79
PHIP	TAGGCTGCAAGCATGTTGTG	298	328	262	448	345	372	254	378	242	263	375	272
PHIP	TCAACATCAACCAAAAAAGG	112	121	87	132	137	113	79	54	84	137	194	79
PHIP	TGATGGAAACGTGATAGTGT	120	175	180	189	228	277	103	89	95	202	256	247
PIAS1	TGTGGACAGTCGGACAAGTG	99	88	102	75	93	97	76	56	84	95	216	150
PIAS1	TAGGACTTGAATGTACGTTG	127	89	185	54	84	96	54	96	39	79	113	106
PIAS1	GAACATGTAAGGGCCCGACA	78	91	118	161	86	117	75	108	112	125	155	204
PIAS1	TGATGAAATACAATTTAAGG	170	160	143	141	257	149	147	128	77	166	214	104
PIAS2	ATACAGTCCAAGTTCAGTTG	283	244	241	197	303	285	222	157	125	197	290	295
PIAS2	GATGTGTACAAGTCACTGCA	84	117	92	79	124	111	83	59	62	46	96	67
PIAS2	CTAAAGATGTAATATTCAAG	138	128	139	58	144	170	70	126	152	117	185	173
PIAS2	CAAACACTTACCTAAACTCG	230	124	243	132	132	344	77	157	72	162	245	148
PIAS3	TGACACCCGGAGACTTGTAG	320	182	319	244	274	264	145	168	103	209	246	228
PIAS3	TCTTCCGGGGAAAGCGTCGT	122	84	56	112	72	83	51	65	58	63	97	57
PIAS3	ACCACAAAGAGCCATACCAA	191	153	106	130	173	178	204	137	247	164	137	198
PIAS3	AGTGGCTGAGAGTCGAGCCA	115	214	231	211	172	267	121	193	143	160	311	277
PIAS4	GACCACTCACCTAATTCGGT	111	169	150	117	141	171	109	100	51	120	206	139
PIAS4	GAAGCACGAGCTCGTCACCA	179	141	174	193	198	228	124	164	67	160	212	165
PIAS4	GATGAGGGACACCCGCACAC	80	50	47	60	47	45	41	29	22	63	48	62
PIAS4	GCACGGGGTAGTCAATATTG	378	191	241	207	230	332	166	271	105	225	257	197
PJA1	GTGCGTCCAGAAGTCAGGGT	50	74	81	72	59	92	51	52	46	61	76	69
PJA1	GAGTAGTGGAAAATGGCGAT	154	131	87	56	86	127	62	115	83	115	142	124
PJA1	GCTCCTGTGAGTATTTGTGG	564	418	454	490	401	489	266	461	198	466	560	742
PJA1	TTCTTGCCAGGCCATCCGAG	142	149	186	85	252	142	98	112	124	110	200	216
PJA2	TTCAATGCTGAACCACAAGT	254	149	159	182	208	176	153	126	52	212	207	274
PJA2	ACTGATAAGTTCAAGCCAGG	123	195	220	161	241	150	133	156	114	156	228	232
PJA2	GTAATAACTCTTGAGTATGG	151	83	153	130	124	185	90	122	89	59	147	121
PJA2	CAGTTAAATGAGGGAACTGG	255	123	171	172	302	227	110	204	151	153	184	194
PML	AGTGCTTCGAGGCACACCAG	72	115	63	42	39	133	53	43	106	30	79	128
PML	TTGATGGAGAAGGCGTACAC	134	107	110	58	81	149	99	121	47	56	93	111
PML	GCGGTACCAGCGCGACTACG	162	133	237	135	208	149	100	150	95	163	175	219
PML	GCAGGATAGTGCCTTTGGCG	358	245	220	246	599	280	198	274	154	341	390	309
POC1B	TTCTACAAATCAGTTCACAG	283	280	318	263	224	293	168	207	158	262	179	291
POC1B	TATCTGTAAGCTCTAGCATG	117	105	155	162	249	206	142	121	62	142	188	132
POC1B	CTTGTATCGACATACACACT	412	309	375	331	344	361	235	190	246	311	428	275
POC1B	AGATGAGCCTTCCTTCTAAG	187	95	124	123	125	138	85	136	48	151	138	156
PPIL2	CACCAACAACACCCACATCG	175	97	144	230	116	197	53	90	50	103	127	133
PPIL2	TGAAGAAGAAGGGCTACGTG	219	74	36	116	45	55	97	39	62	70	52	104
PPIL2	TGAACTTGTCCAAATTGGTG	102	74	59	60	91	65	39	33	43	145	69	91
PPIL2	GGCAGGCCCACTATTCCACA	320	304	392	275	291	405	211	169	130	349	314	303
PRC1	AATCGATTTACAAACCGAGG	42	49	52	19	41	77	32	43	58	27	28	25
PRC1	AAAAGATTTGCGCACCCAAG	98	83	82	52	52	82	46	56	36	44	62	88
PRC1	GCGGTTACAAAGAACTGAGG	14	33	14	32	24	27	28	49	17	24	35	47
PRC1	ACCGCACAATCTCAGCATCG	227	247	287	134	252	380	131	130	102	211	384	326
PRKN	AGTCTAAGCAAATCACGTGG	149	97	147	89	175	161	118	175	104	121	184	150
PRKN	TACTTACTGCACTAGTCCCA	338	234	265	235	166	278	194	250	123	165	313	230
PRKN	ATGCTAGACTTACCCACACA	208	148	185	161	303	135	94	178	88	168	292	292
PRKN	AGGTGGTTGCTAAGCGACAG	342	175	273	166	188	392	145	275	111	176	301	363
PRPF19	AAATCCTGATAGTGGCATCG	16	31	39	22	11	52	22	32	13	36	29	24
PRPF19	CAAAGCCACTGTGCTAACCA	83	64	71	97	42	58	42	74	40	29	75	108
PRPF19	GCTCCTCCGATGATCAGGTG	132	87	84	68	113	87	63	87	93	66	96	118
PRPF19	CTAATCATGTTTATGAGCGG	111	53	60	37	40	69	17	38	17	30	37	60
PSMD14	AAACACATCAATCACTCTGA	118	61	98	76	23	98	32	90	44	67	132	112
PSMD14	AAAGCCAACAACCAAAGCCA	49	22	25	28	55	22	9	40	10	13	8	47
PSMD14	ATCAAACCCATAACTTCCAT	183	100	100	218	99	214	94	122	99	110	209	137
PSMD14	AGACAAACAACTTCGAATCT	206	105	184	140	110	195	85	96	63	139	243	144
PWP1	GTCCCACACTTCAATAACAG	318	217	284	204	240	381	139	257	177	206	347	289
PWP1	CCTCGCTGTACACACAGACA	159	200	214	153	190	330	175	239	56	130	351	306
PWP1	CGACTTAGATAAATATGATG	208	119	135	120	405	200	84	178	124	173	287	280
PWP1	GTATCTTTCAGAGTAACGTA	75	69	125	64	72	84	45	100	39	63	93	65
RAB40A	TCCCCGTACAGCCATCTCGG	299	196	375	231	227	323	212	231	187	273	377	275
RAB40A	CCTCAAAGAAGGTCACACCC	370	230	369	340	261	375	184	379	203	273	306	486
RAB40A	CCATACCCTCGAAAGACCAG	236	262	261	170	239	214	116	224	94	161	319	311
RAB40A	TGAAGCTCTGGGATACGTCG	134	93	113	87	54	141	59	73	31	47	107	67
RAB40B	CATAGACCAGGATCACACCC	555	204	320	228	252	350	171	145	141	238	426	238
RAB40B	ATGGATTAAGGAGATCGATG	237	54	70	63	122	78	67	62	44	80	136	102
RAB40B	ACCCGCCGGGTGGCCGTACG	89	120	106	78	102	160	91	125	52	92	138	158
RAB40B	CAACATCACAGAGTCGTTCA	177	145	195	188	216	194	143	165	89	215	277	186
RAB40C	GGTTTCCAACCAAGATCCGG	90	71	76	48	115	58	49	127	49	27	91	41
RAB40C	ACCGTTACTGTAGGCGTACG	132	197	297	228	190	226	123	206	84	178	210	229
RAB40C	GATGCGGGATAGCTCCGTGA	218	147	165	147	146	287	73	161	158	119	173	85
RAB40C	GCCGTCAAAGGACCAGCGGT	129	81	110	74	72	107	37	65	15	85	131	76
RABGEF1	AGGAAGTCATCCGCTGACGC	143	125	137	86	206	134	100	143	57	110	131	85
RABGEF1	TCAGGATTTCTACCACAATG	161	90	86	58	75	115	74	79	29	120	144	85
RABGEF1	AGTGTCTGATATGGTGGTGA	153	91	117	118	109	183	54	71	95	59	118	165
RABGEF1	CAGGCAGAAGCAGATTCAGG	241	180	293	142	214	282	93	157	192	199	228	96
RACK1	CTTGCGTTGTGAGATCCCAG	78	72	60	105	84	122	28	74	19	70	118	82
RACK1	ACCTTAGTCCGTACCTCGAG	154	46	68	55	33	62	20	35	15	82	91	41
RACK1	AGTGTATTTGCACACACCCA	104	98	86	103	175	120	70	70	66	109	98	128
RACK1	CCACACAGGCTATCTGAACA	235	155	188	213	152	199	128	155	220	218	243	189
RAD18	AGTGGATTGTCCTGTTTGCG	294	222	189	209	288	229	258	216	97	193	156	256
RAD18	TCCAGACAGTCTTTAAAGCA	302	302	192	219	249	314	263	184	153	192	253	264
RAD18	AGGATGCAAAGCATCGCATT	240	262	306	264	227	299	156	227	153	219	188	274
RAD18	CAAATTCAGCCCTCAAAAAG	215	255	225	236	265	276	164	253	184	203	238	203
RAG1	CAGTGGACACCATTGCAAAG	167	102	225	106	147	229	82	144	54	158	343	178
RAG1	CATGTGAGGTTTACTTCCCG	329	303	360	285	354	352	240	300	213	375	329	484
RAG1	AGATGCGGCAGAGATGTCGA	126	85	127	88	129	171	98	90	57	86	113	283
RAG1	GGACTGTGAAAGCCATCACA	261	184	247	195	231	298	96	140	69	263	230	340
RANBP2	ACGGGAATTCTATCGCCCAG	140	108	105	165	85	106	100	82	44	70	139	232
RANBP2	CGAAACGAAACAATTTCGCG	27	29	13	20	41	39	19	23	43	30	21	23
RANBP2	TGGTACTTCAGAGACAAGCA	362	104	117	132	207	168	109	126	70	141	203	197
RANBP2	TGTGAACATCCGGCTAGTGG	159	195	245	196	192	241	104	180	136	246	148	298
RASD2	TGTGGCAACAAGAACGACCA	108	109	135	133	182	152	92	103	89	195	216	144
RASD2	CAAAAACTCATACCGCATGG	208	273	289	314	277	364	158	245	142	307	292	460
RASD2	CCAGTACACACCCACCATCG	458	345	367	317	514	395	311	232	257	390	614	336
RASD2	TAACCGGGAGTCCTTCGATG	152	142	144	106	179	236	75	84	48	229	126	130
RBBP4	ATTGCCGTTACAGACCAGAA	74	118	114	79	56	162	70	69	35	82	130	97
RBBP4	CACTACGACAGTGAGAAAGG	71	48	89	55	117	64	10	75	61	90	68	117
RBBP4	CAGTGTGAGCATCAACTGAG	42	52	61	53	39	83	38	13	16	70	50	33
RBBP4	TCTTGGAACCCAAATCTCAG	168	86	105	69	165	164	80	114	32	97	183	142
RBBP5	GGCAGCAATAGGGTCCACGC	130	139	234	218	142	118	122	182	84	144	148	115
RBBP5	CCAGATAGATACCACTCCAC	72	226	340	166	248	233	145	164	73	180	179	162
RBBP5	TGGGGATGGGGAATACATCG	73	123	110	134	133	137	111	237	39	114	161	129
RBBP5	AAGATTCTCCATGGGACGAG	78	79	99	177	79	107	38	72	44	92	88	145
RBBP6	AAGTCGAACTGAACCAGCGA	28	39	26	27	37	64	19	21	41	12	32	28
RBBP6	GATATCATCGATCTAGGTCA	127	134	183	136	93	178	95	103	78	118	142	170
RBBP6	TGAGACACAACAATTCATCT	218	248	283	233	191	190	125	177	145	222	181	181
RBBP6	TTAATTGGAGGTTCAGATCG	137	101	99	80	133	151	100	185	118	99	100	170
RBBP7	CATGGTCATCAGATGCACTT	523	257	367	321	281	494	253	228	146	320	466	334
RBBP7	GGCCCAGTCTTACCGTTCAG	280	200	358	310	226	355	168	365	206	276	335	391
RBBP7	TCTGCGGCATGTAACGAGCA	127	162	145	127	239	132	110	176	76	83	173	138
RBBP7	GAATGAGAGGCAGTTGACTT	168	190	170	160	206	222	125	211	142	128	346	355
RBCK1	CCAGCACCGAGTAGCACACG	262	266	295	148	193	265	205	330	65	173	214	284
RBCK1	GGAGACCCTGCACTCCCATG	400	220	413	336	355	327	189	269	175	302	488	246
RBCK1	AGTGCGCCCTGATATGACAG	144	97	176	171	217	210	72	163	88	187	194	120
RBCK1	CGCCTCATACCAGCCCGACG	351	212	326	210	324	330	261	274	136	329	280	232
RBX1	ATGGATGTGGATACCCCGAG	94	64	95	31	121	83	32	29	36	74	72	48
RBX1	CAGAAGAGTGTACTGTCGCA	144	64	103	76	73	95	71	35	59	108	59	73
RBX1	GTTATCAACCACAATATCCC	38	36	32	49	9	28	12	15	43	34	24	34
RBX1	AGTACACTCTTCTGAAGTAG	185	118	119	100	99	202	28	70	70	113	109	80
RC3H1	ACGGAGCAGGGTACACTCGA	126	132	186	100	69	163	111	90	120	130	176	115
RC3H1	GGATATAACTGAGAACCTCG	125	113	106	48	93	109	74	75	40	90	140	104
RC3H1	TAACACAGCTTATTCCGCGA	227	116	115	90	120	207	75	120	78	207	117	119
RC3H1	TTAGAGGCTTGAGGAAACCG	174	118	59	72	164	195	70	57	73	81	119	87
RC3H2	AGAATTCATTCGATCTCGAG	55	25	71	42	16	39	15	17	31	36	46	128
RC3H2	TCATTTGAAGACCAGTTGCG	104	112	157	175	153	165	145	142	104	105	168	241
RC3H2	CAAATCACCATACAAAAGAG	151	128	112	127	109	180	125	162	89	88	130	93
RC3H2	GGTTGCAAAGAAATGCGTTG	329	188	319	229	188	251	155	200	214	239	321	302
RCBTB1	GGGAATGGGACGACCAACCA	250	143	114	244	168	221	124	220	73	146	257	231
RCBTB1	CTGAACTATAGTAACTGTCT	393	297	298	285	330	325	253	353	151	353	334	487
RCBTB1	GTGGTCCACTCCCGTAACTG	199	183	179	86	223	196	79	129	91	125	189	109
RCBTB1	ATTTACTTGCAGATTGTCTG	50	79	85	84	137	117	52	66	66	85	121	104
RCHY1	ACATATTGGACAATTCTGTC	185	194	194	186	229	172	126	153	70	251	184	232
RCHY1	GTTGCTCATGTCTTGCCATG	111	81	134	84	75	99	99	123	53	111	106	221
RCHY1	ATCCAGCTGTCTCCAATACC	186	154	264	228	191	265	168	133	111	168	242	291
RCHY1	TTCTGATATTCTGATGGCAT	256	150	199	218	210	225	186	283	157	144	280	270
RFFL	AGGCTGTAGCTCGAAACCGT	114	85	94	65	88	122	51	105	53	80	107	126
RFFL	CAGCTTTGTCCCAGGCCGAA	307	159	276	236	419	285	172	281	223	387	396	236
RFFL	ACCAAGCTGCAAGTCCTGTG	340	289	423	493	468	493	250	326	200	392	405	316
RFFL	TTTCGGTAGAGATGTCATGG	136	83	112	96	123	195	83	105	70	107	174	117
RFPL4A	AGTGGATATGACGTTCGATG	294	265	295	259	203	244	135	167	86	239	250	234
RFPL4A	AGGAATCTGTGAACCGACAG	142	166	119	127	73	85	50	122	58	91	92	119
RFPL4A	CCTGAGGAGTTTCCGAAGTG	256	203	201	158	389	317	120	122	120	200	303	322
RFPL4A	GAAGCCGTGCAACTGAAATG	224	130	256	207	185	205	113	229	122	162	230	137
RFWD2	ATCACTAGCATATGACAATG	173	62	68	53	53	87	49	78	30	93	102	80
RFWD2	GCTAACGTGCTATTATACCA	169	105	175	174	119	156	99	190	92	151	213	200
RFWD2	TACCAATCTAGACAACTCAG	101	93	130	109	90	113	76	231	39	118	214	172
RFWD2	GATTCTTATGGAATTCCTCA	93	65	77	89	80	137	60	97	38	52	82	117
RFWD3	GAAGTTACATGTATCGATGG	192	123	120	98	173	131	80	81	45	109	149	113
RFWD3	GAGGGTATCTGCTTCACGGA	221	160	192	155	300	220	169	131	83	180	175	246
RFWD3	ACTTCAGAACAACATAGGCA	305	249	312	353	377	314	186	312	119	255	344	322
RFWD3	ACAAGTACGAAAATGTCCCC	148	108	113	111	115	99	36	92	73	64	69	169
RHOBTB1	CAAGGATAACGGGTGTTCGA	159	122	125	147	125	176	79	95	65	94	113	147
RHOBTB1	CGCCCACACTGTTGGCACGT	334	110	232	179	171	282	64	371	155	154	226	356
RHOBTB1	GGATTCCTCAGGCCGACCAG	254	132	155	144	166	268	170	214	87	142	206	137
RHOBTB1	TCCTCAAATCGAACATCTCG	94	82	103	112	110	162	53	32	45	92	137	97
RHOBTB2	TCCACCATGTCAAGACCATG	214	168	131	153	169	134	124	100	55	211	212	193
RHOBTB2	CCAATATCGTGTGTGCCAGG	461	312	430	413	348	315	174	379	134	531	416	396
RHOBTB2	AGCACCTCCTACCTAGCCAA	333	198	253	164	264	289	150	161	167	161	200	303
RHOBTB2	CGTCGCTGGTGGAAGCACGG	86	165	162	128	180	143	81	134	76	128	134	127
RHOBTB3	GCCTGATACTCGGTGAACAC	193	178	111	123	310	257	106	129	171	176	155	118
RHOBTB3	ACTTCTCGAAATCTAATTGG	114	75	28	63	37	50	32	73	55	29	56	29
RHOBTB3	TTAACAATGACTCGTAATGG	162	74	74	34	148	152	60	69	69	87	110	154
RHOBTB3	GCACCTGGTTGTTCAAGTTG	187	141	146	236	139	176	111	124	74	202	153	117
RICTOR	GGCATAGTCGCAAACATCTG	155	191	305	156	272	270	115	192	146	295	207	164
RICTOR	GTGCCAAATAATTATCCATG	120	62	71	116	90	164	29	55	29	76	86	65
RICTOR	AAAGTAGTGTTGACTAAGGG	81	67	97	71	76	104	62	73	34	103	92	74
RICTOR	TGTCTTCACATGCTTCATCG	192	210	238	243	476	355	143	282	179	194	306	332
RING1	TAAGATCTATCCTAGCCGGG	61	44	71	63	98	55	53	122	16	99	88	90
RING1	GACCACAACGATGAGTGGGG	175	112	207	89	147	173	133	184	66	174	194	203
RING1	ACTGCATTGTCACAGCCCTA	140	111	192	165	188	183	118	136	72	121	168	145
RING1	GGGGGAGCAGTGTAGGGACA	287	187	240	227	233	217	156	251	181	239	227	205
RLIM	TTCAACTGAAGCGTTAACAG	147	113	145	86	162	150	126	206	62	97	123	129
RLIM	TGATCCTGTAGATTCACCAC	93	118	199	279	51	126	154	91	77	134	137	136
RLIM	GTCACCTATGAAAGTGAACG	85	74	87	64	171	96	59	53	34	66	84	69
RLIM	CCCGGCACCATGTGACATTG	90	201	194	152	187	134	38	104	88	156	200	150
RMND5B	GCCCTGCACGAACAAGACCT	211	210	250	222	230	279	103	157	139	211	192	272
RMND5B	GTGGAACACCTGTATCAGCA	75	72	103	62	153	83	87	80	35	136	121	77
RMND5B	TCACAGCAGTGTATCCCGAG	215	159	240	151	219	230	222	198	99	167	228	255
RMND5B	GAAGTGCCGAGCATAGCTGA	250	123	183	119	122	237	166	179	68	166	223	250
RNF10	CGAGGCAGCGCACATTCACA	304	192	236	264	306	255	202	203	105	159	305	207
RNF10	TGCATAAGAAGGATCTCAAG	270	180	176	216	226	248	250	205	94	196	128	211
RNF10	CAGATGACAATCTTAAAGAG	159	209	260	234	179	306	211	190	71	134	339	183
RNF10	TGGGGAAAGAGGAACAAGTG	223	174	184	158	238	179	97	205	72	194	277	193
RNF103	CACCGGATCCACCAGCTGGG	523	443	817	534	611	590	396	464	233	454	605	679
RNF103	AGCTGTAAAAAGCCCAACAC	58	52	88	120	75	88	64	95	24	66	96	128
RNF103	CAATTAGTAAACCATGACCA	256	277	346	336	146	299	271	298	165	301	384	318
RNF103	TTTGCGCTCATTACAACCCG	155	107	131	124	149	114	68	191	102	78	211	172
RNF11	TCACGAGTCTCAGTCCGACC	219	105	95	100	97	212	118	168	52	148	126	142
RNF11	CCCTCCCCTACCTGATATGG	374	460	312	287	389	424	181	322	236	340	457	466
RNF11	ACCCAACACCTAGCCAGACT	174	237	126	209	207	322	122	153	134	223	224	233
RNF11	ATGGATCAGAAAAAAAGATC	56	116	97	156	133	154	104	90	96	99	165	143
RNF111	TAACAGTAGAAATCCTACTG	165	119	146	97	150	120	97	65	78	106	138	164
RNF111	TGATGATAAAGGTTGACTTG	222	246	184	155	149	188	109	146	82	110	182	177
RNF111	GAGGATGTCCTAATGCATGG	290	157	294	222	248	342	166	175	135	207	259	219
RNF111	TCTTCATTGGCAGTAACCTG	138	110	110	148	72	133	93	100	79	144	122	155
RNF113A	TGAGCCCGAGAGTCTCGGCG	61	95	99	97	116	110	41	80	73	104	138	239
RNF113A	ATACAGAAGACCCGTGACAG	194	113	156	192	179	170	126	181	115	131	161	208
RNF113A	GAGGATGACAAGATCTATCG	96	102	103	110	56	101	26	135	36	32	58	79
RNF113A	TGTAATCTGAACGGTCATGG	54	151	101	249	77	113	36	189	50	124	125	146
RNF113B	TGGACCTGTACACCACGTCG	124	120	129	58	153	166	70	126	34	283	155	106
RNF113B	AGGGCCCCATACGTGCGCCA	132	148	213	158	158	182	141	135	126	137	169	269
RNF113B	GAGCACGACCACATCTACCG	186	137	100	73	218	97	104	95	71	100	84	98
RNF113B	TGGCTGCACTTGAGGATGGT	377	293	375	246	410	304	258	239	141	278	385	376
RNF114	GTCCAAGATCCGGTCCCACG	227	113	164	144	166	195	76	102	56	416	201	184
RNF114	GGACACGTGAAGCGTCCTAG	214	151	169	164	124	126	92	144	72	113	178	273
RNF114	GCCGCTTACACGTGTCCGCA	159	204	238	191	170	150	143	135	258	167	242	173
RNF114	ATACATTCTTACGGCAGCCA	136	127	117	104	130	150	140	88	61	78	105	101
RNF115	GGTCGGAGATACAGATCTCG	189	157	240	122	195	166	97	156	91	99	156	240
RNF115	GCTCTATTATCTTGGTCCAG	169	122	124	62	186	146	71	184	53	135	142	164
RNF115	CTCTGCAAAATGTGTTGTTG	394	430	321	326	337	402	284	688	245	340	668	802
RNF115	TTAGGACAACTGGAAAACAC	237	153	107	172	173	211	90	128	52	192	163	158
RNF121	CGCATGCATGCCAAGCACCG	496	369	453	205	367	379	278	454	241	454	464	355
RNF121	GGCTTACATTGTAGGAGCGT	228	123	161	133	187	215	84	229	82	198	216	115
RNF121	ACCACTTATAAACCAACCTG	196	149	245	219	222	246	154	124	111	144	197	276
RNF121	GACTACATGGCATCTACCAT	186	221	179	141	405	196	114	189	176	148	208	338
RNF122	TGAGCGATACGGATATAAGG	240	189	182	212	184	289	131	168	253	194	229	222
RNF122	CAAGAAGTTACAATTATATG	250	196	265	208	185	289	152	162	148	214	263	340
RNF122	ATGACCATATAGATGTTGAG	64	86	56	49	97	140	60	82	26	80	76	75
RNF122	TGTTGGTGCTAACCAGTCCC	186	133	217	138	153	231	115	103	143	155	213	61
RNF123	TTGAGCACGGTGATCGCACA	48	76	52	41	71	103	72	35	37	39	70	108
RNF123	CCAGTGATACACCGTTCCTG	262	334	426	308	298	293	220	274	160	249	309	202
RNF123	TTCATCCCAATAGTAGCGCA	69	110	90	91	128	269	68	95	87	170	145	186
RNF123	GCAGCGCAAGGTGTATCTGG	153	92	166	103	144	133	115	128	58	127	340	255
RNF125	TATGTGCCCTCATTTCACTG	191	189	180	251	164	185	125	228	114	280	197	177
RNF125	TGGACCACTACAAGAACTTG	480	291	338	372	344	530	218	252	253	341	535	428
RNF125	GTGTAACACCTCAAGGCACA	105	77	120	91	185	156	88	62	65	113	129	122
RNF125	GTGGACCTGTCCTTATTGCC	117	103	189	149	189	163	97	138	106	127	145	100
RNF126	CCTGGATGCCATCATCACAC	68	106	89	112	143	65	56	109	36	135	88	180
RNF126	GGGCGACTCACCTCCAACGG	290	256	413	285	358	442	346	327	122	295	438	405
RNF126	TGCGCCCCAGGAGGGAACGT	265	106	126	93	110	153	106	196	122	146	293	172
RNF126	GGGAGAGAGACCATCCGTCC	215	245	273	154	149	231	128	156	72	139	256	250
RNF128	GCACACGGGAGTGAACCGTA	276	168	266	151	298	270	161	366	64	104	212	245
RNF128	TGGTTGGCCCTCATCCAACG	165	244	201	381	153	161	195	159	131	132	303	161
RNF128	ATTCTGCAATCTATTCAAAG	176	189	217	184	230	164	129	212	115	191	269	174
RNF128	GCACCGTGAAATTCGTGTGC	130	170	155	102	178	245	114	113	62	118	248	196
RNF13	GGAATTAGGTAGTATTCCAA	173	145	154	107	169	234	149	140	41	141	190	423
RNF13	TCTGATGACCTCATTAGCAT	188	180	238	214	196	191	145	170	136	202	285	196
RNF13	TGGAGGCACTATGGGTTCAC	274	179	223	165	239	310	145	191	55	135	142	212
RNF13	TATAACCAAATCTTGCAGGG	122	98	150	64	99	134	78	122	53	97	157	190
RNF130	CCACCGAAGAACTTCAGCCG	328	246	348	371	343	359	198	392	141	277	430	265
RNF130	CTCACGTTTCGCATCGACCG	216	195	381	237	141	247	148	251	161	166	156	243
RNF130	TGACTACAGCAACTGCATTG	237	234	317	129	419	240	139	161	148	214	256	219
RNF130	GTCATGATAACAGAATTGAG	153	141	183	121	223	190	67	100	105	141	229	181
RNF133	CTTGCACTTATTGAACGGGG	223	160	266	165	213	236	140	158	108	207	230	274
RNF133	TCCTGCCACTCTCTTCAAAG	111	123	150	108	158	233	71	150	126	133	156	202
RNF133	AACTTCGAGTAGTAAAAGAG	75	87	95	67	88	79	44	51	28	64	101	92
RNF133	CTTTCTCCCCACCTCAACCA	103	90	106	83	118	122	41	70	79	85	72	79
RNF135	AATTACAAGAAAGCGTCACC	82	86	72	44	87	79	83	46	39	107	87	60
RNF135	TCTTCAAGTTAAAGGTTGGA	149	148	140	88	317	143	111	130	51	133	143	164
RNF135	TCAGAAGCCTGCAGAATCAG	55	82	159	40	47	74	55	45	50	77	74	82
RNF135	GCCCGCCTGTATCTCGCGTG	149	187	141	57	178	122	97	112	54	111	100	36
RNF138	GTCACATTTCCACGACATAG	204	170	195	96	259	186	125	126	116	178	213	224
RNF138	CACAGGGGACACTTAAAAGT	337	207	250	142	298	288	144	165	171	214	294	244
RNF138	CAAAACGCCCGTGCGGACCA	296	304	263	173	352	232	138	290	189	179	224	324
RNF138	CAGATCTCTCAAGATTCAGT	187	172	255	128	217	256	87	188	38	97	236	225
RNF139	CACTGAGAGACATTAATACA	301	194	329	86	179	330	140	185	223	325	446	211
RNF139	CCCCAAATAATGGGCTACTG	221	206	123	130	180	235	153	215	185	195	243	288
RNF139	GTTAATGTACATCTTAAGGA	100	46	69	68	134	110	31	52	40	67	59	95
RNF139	ACCCGGATTCCAGCCAAAGC	52	64	156	45	79	97	48	97	68	85	130	74
RNF14	GGAAGAACACCGTGGCAGCG	222	164	218	109	187	190	139	123	129	187	288	237
RNF14	AATTTCAAGATATTTGTGAG	72	49	104	86	91	63	63	114	50	42	102	87
RNF14	TGGATCTGATGTAGACCAAG	260	149	208	399	267	392	203	187	184	229	331	220
RNF14	TCAGGTCCAAGGAGGACTGG	225	100	231	233	144	184	154	166	85	105	171	166
RNF141	AGTAGCAAAACATGTTACGT	181	198	141	144	201	181	85	156	216	131	252	88
RNF141	TGTACGGGTGGTCTGTACCA	35	83	128	139	120	96	88	123	78	96	137	119
RNF141	GCTGAGCTTAATGATGTGTA	188	219	244	169	214	309	121	157	156	177	271	209
RNF141	AAAGCAGAGGAATCAGACCC	79	48	80	26	96	76	40	77	49	114	83	124
RNF144A	GCAGTGCAAAGCCTGCCGTA	28	20	41	25	54	29	28	14	6	27	50	30
RNF144A	CAGAGCTTGCAAGACACCAG	186	129	188	305	114	173	157	125	121	124	211	153
RNF144A	CCAGAGTACAGAAGATGCAT	244	274	303	184	173	361	160	239	177	331	322	402
RNF144A	GCCGGGCACCAAGTCCGACA	71	28	57	28	18	77	25	177	56	62	60	67
RNF144B	AACACGAGCAGAATTTCAGG	152	130	179	137	157	222	116	243	137	173	190	307
RNF144B	ATGCAGCTGGCAATCCGAGA	220	106	194	184	200	159	110	140	77	106	135	233
RNF144B	ATCTGGACCCCTACCGAACA	361	178	239	309	267	185	157	207	119	178	294	322
RNF144B	CTGGTCCACAGGTACCAAAC	444	241	342	111	259	334	191	295	201	248	281	320
RNF145	ACTGGAGGCAGTGTTAAATG	322	264	437	196	230	416	191	286	134	217	273	335
RNF145	TAAGAAGCCAAAAATCCATG	177	87	125	108	119	148	138	104	90	99	103	101
RNF145	ATTCCACAGGGACATTCCCA	56	53	28	29	56	86	72	45	27	44	52	11
RNF145	ATCAGCCTGCATCACGTGAG	205	181	159	154	159	208	135	134	124	215	172	185
RNF146	TTGTCGACAAGAAATTCCCG	163	100	113	122	140	152	84	141	70	100	103	335
RNF146	GAAATGAACATGGACGTCGC	87	92	73	50	66	77	40	19	18	37	27	45
RNF146	TGACCATCTACTGATGTTAG	244	221	203	170	244	214	117	130	175	260	374	171
RNF146	CATTCAGGGACGGTTAAAGA	207	200	247	205	162	344	157	191	205	198	352	228
RNF149	CGTGGTAAACATCGAGTACG	259	376	322	195	520	433	200	232	179	246	240	227
RNF149	TCCAGTAACGATGACCATAG	56	83	81	165	115	103	36	111	120	72	110	96
RNF149	ACCTTGCCCATGTCTCACGC	179	237	148	305	292	245	149	129	129	220	267	210
RNF149	GGCTAACGAGATAATCATCA	362	252	314	169	189	459	133	191	186	424	311	323
RNF150	GCTCTGCCTGGACTTTACCG	88	124	88	47	89	71	43	39	76	125	93	30
RNF150	AGACAAACACAACCGAAGTG	268	171	268	245	198	295	172	270	178	354	313	341
RNF150	CAAGGGCAACTGCACGTACA	254	236	320	155	266	272	158	300	213	218	329	257
RNF150	GTTTCGATATGCAAATGCCA	92	88	111	90	66	115	51	58	73	62	122	112
RNF151	TTGTCCACATGAATAAACTC	93	123	127	60	208	171	81	117	116	137	158	221
RNF151	TCTGCCATGGGGTTCTCAAG	268	173	156	163	249	221	150	146	100	207	240	184
RNF151	GCAAAAAGTGCATCCTCCGG	81	103	98	66	86	147	74	104	56	119	111	165
RNF151	CACACGAAGTTGCTGTCAGG	229	222	290	233	188	261	171	124	114	190	239	347
RNF152	GGGAAGTTTGATGAAGACCG	97	144	89	96	121	200	83	94	50	71	163	165
RNF152	CCAGCAGAAGTCCGTCACCG	357	243	234	183	310	299	165	108	140	273	325	364
RNF152	TTGGTGACACCGCGGCACCA	82	115	159	139	142	134	109	154	96	136	146	174
RNF152	GTTTCAATTACTACAGCCCC	43	24	43	49	81	57	34	48	25	44	58	42
RNF165	TTTGGCTCTGTGCGAAACAG	178	119	107	118	147	134	168	202	63	114	159	195
RNF165	AAAGTGGTGCATTCGAGGAG	98	101	82	66	117	115	88	154	94	113	142	123
RNF165	AGTTGGCCGAAGTCGAAGCT	79	92	154	70	94	153	90	144	53	92	194	148
RNF165	AGGAGGGACCTGTGACGTCC	186	194	178	117	201	283	154	160	239	230	276	356
RNF166	CCACATCACAGCCTATCCCC	54	161	115	115	170	236	95	118	51	94	157	212
RNF166	TCTGCCTGGAGGTCTATCAC	84	81	155	77	241	210	84	79	67	132	158	132
RNF166	TCCTACAAAGCGCCCTGTCG	102	151	115	102	154	131	97	113	31	136	142	120
RNF166	ACCTTCGCCTGCCCGTACTG	196	155	147	139	255	166	133	263	112	178	192	177
RNF167	AAAGACTGACCCATTGACCG	83	29	72	38	81	101	27	65	76	38	61	65
RNF167	CCTACACATGACTATCAGAA	597	485	527	579	485	749	431	441	202	581	560	523
RNF167	TGGATACAACGAGCTATCTG	182	232	195	282	287	324	168	234	176	128	296	256
RNF167	GATCCCGTCTGTATTTATTG	156	101	119	144	123	140	53	88	71	164	123	152
RNF168	AAGAAATTCTCTCGTCAACG	113	41	49	41	32	86	47	66	29	38	56	66
RNF168	GCACCACAGGCACATAACCA	190	138	141	107	214	167	92	181	59	141	206	219
RNF168	TCGTCTGCTCAGTAAACCTG	113	139	134	49	153	117	107	119	83	101	185	263
RNF168	CAGCGTGTGGTTACACGGGA	139	211	478	261	189	297	154	247	163	211	340	312
RNF169	GATGACACAGACACATCGCT	61	126	83	86	79	114	48	69	68	108	98	73
RNF169	AATCCACAAGCTGTTACCAG	114	91	64	90	95	98	38	103	86	127	106	82
RNF169	TCAAAACAACCGCTGCGTCT	242	165	273	125	170	206	149	104	102	156	153	211
RNF169	TGCGGCCACTCGCTTTGCCG	177	181	230	142	278	218	120	113	270	280	288	224
RNF170	TTCCCGGTGGAGACCAACTG	153	114	129	69	157	178	120	114	48	155	204	180
RNF170	GCGATATGGTTCATGGCTTG	256	205	127	168	218	189	114	160	109	117	208	196
RNF170	ATTATAACCGGAGATTCTCA	103	101	88	35	116	131	62	94	85	121	113	102
RNF170	AAACATTCACCCAGAAAACC	95	86	122	81	308	139	59	112	75	84	127	120
RNF175	AGCTTTCTGCAGAAGACACA	279	206	244	287	289	366	183	228	125	269	276	207
RNF175	TTTCCACGTGCATGGAATCG	101	80	106	61	59	82	48	52	53	73	86	57
RNF175	GACAACCCACATCTGCAACA	456	307	437	161	248	361	232	451	147	341	402	278
RNF175	TCCCCATTACTCCATAGTAG	130	199	249	105	165	226	126	179	83	131	283	205
RNF180	GACTGATTATCAGCCAACAC	165	133	139	132	148	92	70	104	40	92	111	160
RNF180	ACTGAATTGTCCTTTCTGTG	284	247	239	174	163	323	147	263	130	206	361	308
RNF180	CAAGCTGGGGAACAAAAAGC	172	156	232	170	189	247	139	207	89	197	229	225
RNF180	CATTGGGCAGCATTAATCAG	148	203	250	240	300	313	140	207	152	209	222	245
RNF181	TGAACACGACTGCGAGCCGT	96	101	151	114	136	133	98	112	79	86	135	210
RNF181	CAAATTCCAAAAGACACACG	189	166	334	312	214	166	172	247	122	173	271	386
RNF181	TCCTATTGAAAAGTGACCTG	135	48	153	94	121	91	72	129	27	59	187	135
RNF181	GTGATGGCAAGGCATCTCAA	65	76	99	71	109	73	58	162	15	69	100	90
RNF182	CCTGGTCATAACCATCATGG	197	155	284	119	200	204	130	90	151	182	192	135
RNF182	ATAAAATTCTACCACAGGAG	76	82	103	88	108	106	101	91	84	96	166	112
RNF182	ACAGACAATGACACCTTGTG	183	157	224	150	266	277	105	163	53	147	246	215
RNF182	ATCCTTGTAAACTTGACTTG	232	130	173	146	218	183	132	124	127	132	220	196
RNF185	GGAGACCAGACCTAACAGAC	221	224	239	164	309	244	124	196	108	103	223	164
RNF185	CTGAGAACTCCAGTGCAGGG	295	320	269	201	300	254	169	331	184	226	353	312
RNF185	GGTCATCCCCCTCTATGGAA	101	123	91	64	120	178	51	90	46	57	82	49
RNF185	CATCTTACCTGATGTAAACA	279	241	308	263	422	340	168	298	147	248	299	411
RNF186	TGAAGTAAGTGCAAACCACG	202	143	130	119	178	99	104	69	78	117	141	115
RNF186	GCGGTGACCTTGCGGCACAG	220	211	248	135	264	114	134	161	83	129	185	226
RNF186	GCTGGCCCAGCCATGCACAG	99	97	123	57	139	142	72	38	47	77	109	121
RNF186	CTGCAGCCTGCGCGACCATG	290	256	310	284	380	303	165	188	174	322	421	265
RNF187	GAAAGGACTTGAATGACGCC	121	91	156	91	149	130	69	74	59	102	110	196
RNF187	CAGCGCGGTTCCCACTCGGG	248	223	267	157	214	215	96	148	146	170	208	195
RNF187	AGCAGTCGTCGGCGCACTCG	127	104	183	99	67	124	61	84	50	143	106	116
RNF187	CGCACGCCCGACAGAAGCGG	324	263	290	140	406	359	151	193	112	286	259	271
RNF19A	ATTATATAAGCAGCACATCG	143	110	104	129	109	214	68	126	78	121	171	129
RNF19A	GGTGCCAAATCTGTTTACAG	412	186	247	199	167	212	132	201	144	209	222	342
RNF19A	ACACAACCCAAGCATAGGGG	72	71	53	49	52	127	85	65	80	47	121	37
RNF19A	TGTCTTTAGAATGCCGCAAA	283	225	295	164	235	416	183	278	122	393	221	193
RNF19B	CTTGTGCATAAGCGGCGGGT	173	113	90	109	277	189	74	85	43	65	141	69
RNF19B	ATAATGTATGCACTGCATCG	205	104	132	99	165	135	129	96	58	120	144	139
RNF19B	GCCCGAAGCTAACTTGTGAG	175	185	204	150	257	305	125	135	213	219	176	224
RNF19B	GGAAAACCTCCAAACACAAG	86	70	135	86	98	122	48	107	95	139	129	202
RNF2	CCCTTGACTAGACTGCAGCG	131	204	284	133	183	203	189	233	110	183	287	191
RNF2	GCTTCATACTCATCACGACT	187	171	201	284	338	237	116	264	104	192	258	334
RNF2	TGCTTCCTGATTGCTATGTG	328	307	239	193	244	412	253	229	179	318	475	436
RNF2	ACAAAGAATGTCCTACCTGT	148	85	138	87	103	78	81	68	30	127	92	58
RNF20	GGAGGGCACTACCACTACGC	138	158	176	86	181	149	79	133	119	110	260	182
RNF20	GCATCGCACCATGTCTCAGG	156	151	127	226	117	151	91	143	73	128	190	79
RNF20	TGGCAGAAATGTTGGATCAG	219	189	189	158	282	344	110	223	108	170	260	142
RNF20	GCACAATCACTATCAATGCT	185	83	162	96	144	125	132	139	118	148	200	185
RNF208	TCCATCTTGAGGATGACATG	86	91	124	140	57	71	93	49	62	106	168	138
RNF208	ACTCCTACAATGTCACCCAG	355	237	321	256	192	269	234	255	212	203	341	242
RNF208	CTGCCACGGCGGCCCCGTAA	336	180	240	163	326	312	154	138	146	256	216	198
RNF208	AATCAGTACGTGATTCGGCC	79	49	76	71	54	85	47	79	21	63	52	52
RNF213	AACCAGTACTACGTCCACCT	241	161	327	226	269	248	148	271	112	195	334	245
RNF213	GGTGGAAATCCAATTCCCCG	100	67	88	95	70	80	93	114	42	68	73	40
RNF213	ACTTAAGATCATGTGCACCG	193	137	212	149	134	191	130	181	175	125	188	221
RNF213	GCAACATCTGAAAAAACACG	138	121	155	110	174	235	122	128	71	225	154	146
RNF216	GAAGCAGCGCTGGTCAAGAG	212	109	114	96	149	234	135	156	84	77	150	108
RNF216	TCTGAATTCACTAAGCCAAG	139	95	112	111	157	145	91	96	97	106	138	123
RNF216	GCCCCGTGAAATAACAAACC	148	80	82	63	51	116	47	80	28	82	140	104
RNF216	AGCAGCGACACTCAATCAGC	342	242	452	220	326	413	232	279	193	234	420	325
RNF217	GATTCCCTCTCCCCCGACGG	45	13	30	25	38	36	19	18	15	50	28	1
RNF217	GTTGTAAAGTGCTTGCACTG	50	80	99	86	122	65	64	98	28	95	122	123
RNF217	CCCGGCACATCAGCACCATG	465	403	465	501	367	330	220	337	194	376	577	278
RNF217	GAATTCAAAACACTCTGTGA	107	101	86	123	81	118	82	115	33	124	120	144
RNF220	CATCAACCTTTAGTGAACCG	156	61	154	59	107	158	71	82	39	134	183	74
RNF220	GGCAAAGGTATAGGAACCGT	55	95	82	28	202	109	50	93	150	45	120	61
RNF220	GTTGGCTCGTACTCGCAGAA	92	96	108	57	140	94	57	73	70	73	151	42
RNF220	GCTGAATCATAGTGGTGTGG	367	278	317	228	222	337	209	195	173	198	459	410
RNF24	TCAAGCCTCGAGATGAGTTG	168	140	226	152	181	207	145	201	125	131	203	141
RNF24	AAAAGAATTGAATTTACATG	149	92	112	91	99	122	81	79	56	117	135	105
RNF24	ACCACAATATATATGTTGAG	197	165	220	178	326	237	182	240	195	208	166	213
RNF24	AGCAACAGAAGAGTAAACTA	156	101	180	102	73	88	116	98	34	123	191	58
RNF25	GAGGCAAGATCATACACGAG	152	119	160	164	158	220	87	195	116	112	200	218
RNF25	CCCCCACTAGTATCCCCATG	333	311	570	363	538	482	399	527	205	545	617	848
RNF25	AACGCAAGCGGCTCTACCAG	236	173	141	201	226	140	104	215	181	107	246	175
RNF25	ACAGATAACAACATCCCTCA	277	182	279	212	385	318	237	252	165	223	360	373
RNF26	AGCAGGGAGATACTGCACCG	197	190	217	208	131	238	126	195	164	148	197	196
RNF26	AGACTAGTCAGTACCGTGTG	137	140	211	103	123	135	145	140	134	88	153	871
RNF26	CCCACATGTGAACCGGACCA	453	412	467	301	446	540	217	413	159	429	400	478
RNF26	GTCTTCGAGAGGATGTCATG	84	100	78	72	142	77	57	101	38	94	123	89
RNF31	TTGACACCACGCCAGTACCG	114	109	127	121	59	187	67	94	102	123	121	195
RNF31	CTAGAACCTGATCTTGCACG	267	208	214	183	319	320	252	251	77	233	272	261
RNF31	GAGCAATCTCTCTCAATAGG	157	130	100	110	106	181	123	75	91	101	157	100
RNF31	GGATCATGCTCACTAGCTGG	89	130	129	136	120	173	73	98	80	126	194	136
RNF34	TGTAAATCTGAATGGACCGG	218	189	92	93	171	132	126	102	103	151	171	181
RNF34	CCTTCAGTCGCATTAACTGA	178	255	275	182	162	306	150	135	93	140	243	310
RNF34	ACGAAGACATAGTAGCAGAG	223	66	153	88	125	130	37	54	78	88	89	120
RNF34	CCATCATGGACTAGGCTCTG	372	288	389	288	337	448	201	189	181	253	406	293
RNF38	TAACAACAGTGGCACCACAT	217	103	195	133	154	230	145	128	65	166	155	205
RNF38	ACACAGCAATCACGATCGGT	143	98	132	80	49	108	57	106	105	136	140	185
RNF38	AGACGGGGAGATACATTCGG	10	8	20	7	1	53	14	3	4	14	57	11
RNF38	AGCCTCCGAGGCATAAATGG	333	225	326	314	228	312	211	312	158	263	313	336
RNF4	CCATACTCCCAGAAACGCCA	429	275	323	149	386	290	172	200	76	248	315	302
RNF4	TGTGGTGAGCAGTGACGATG	78	113	155	124	183	159	69	112	151	116	122	217
RNF4	TGCTTCCAAGGAGATCTCGG	434	196	219	185	297	231	188	283	166	188	362	430
RNF4	GACTCACAATGACTCTGTTG	281	161	176	250	331	341	148	359	162	144	294	287
RNF40	GCAGAAGAAGCTACGCACAG	337	176	107	94	195	212	88	222	84	151	206	158
RNF40	GCTCCAGGATAAAGTGACAT	114	125	137	62	170	227	65	128	69	132	129	178
RNF40	GGGACGCCCAGCGATACAAG	185	157	190	140	144	172	114	83	89	140	203	139
RNF40	CAGTACCCCCGACAACAGAA	150	156	260	82	168	161	94	108	64	103	147	263
RNF41	GGGCGACCGTCACAACACTA	85	68	196	75	224	88	148	108	115	89	137	118
RNF41	ACTGTGAGCACAACCCGAAG	251	125	88	72	135	114	115	77	62	77	162	86
RNF41	CATTAAGCACCTGCGCTCAG	168	166	182	142	125	252	88	128	76	166	225	163
RNF41	TCCTGAGTGACACTCACTCT	311	192	305	204	246	377	149	211	110	183	285	311
RNF43	GGTTCTTGGTAAGATCGAGA	89	109	104	74	110	125	90	48	61	90	143	126
RNF43	TTACCCCAGATCAACACCAC	157	32	83	116	54	68	48	47	37	73	155	108
RNF43	GCACGGACATCAGCCTACAG	236	216	147	238	126	280	180	170	111	232	163	283
RNF43	GCCCAGCACCCCTATGCACA	325	278	224	215	233	226	182	173	179	165	375	268
RNF44	AGAGACACAAACTGCCCCAG	101	101	87	67	96	72	93	77	82	116	93	131
RNF44	ACCTCCACACCTCCCCGTAG	104	102	152	160	129	222	123	129	42	148	176	193
RNF44	GTCACCACAGTGACGACCCA	137	82	113	82	108	76	77	82	35	134	159	142
RNF44	GACAACGACGTGGACCTGCG	639	428	490	491	628	545	344	453	250	440	642	542
RNF5	GCTCGCGATTTGGCCCTTCG	211	151	235	104	182	181	123	257	87	145	174	171
RNF5	ACCAAATGGCTGGAATCCCT	99	135	249	168	175	169	66	129	75	181	251	133
RNF5	GTACGCACCTGATGAAGACA	133	78	145	87	57	122	64	79	43	115	132	70
RNF5	AGTGTCCAGTATGTAAAGCT	128	66	71	66	112	105	51	76	29	68	44	61
RNF6	CTAGAAGTAATGTTACAGTG	219	210	165	130	232	209	151	201	78	334	267	222
RNF6	GTGCGTGAAGCGTTAGCTCG	102	89	114	83	98	105	61	176	69	94	141	149
RNF6	ACAAAGGTCAACTAGTCCTG	247	99	233	100	165	285	109	192	119	130	135	256
RNF6	ACAGCGGTTAGATGGCGTCA	240	165	237	242	151	193	158	265	128	182	169	234
RNF7	CCTCAAGAAGTGGAACGCGG	278	265	353	300	473	317	219	319	122	418	418	299
RNF7	AGCTCAGGCTCCAAGTCGGG	181	111	104	85	179	179	84	96	122	130	209	145
RNF7	TTCAGCTTGACATCTAAGAC	229	217	346	236	243	330	241	231	115	150	328	337
RNF7	AACAAACAAGAGGACTGTGT	148	121	224	97	141	164	65	165	129	93	124	134
RNF8	TGAGCCAAGTAAGACCACAG	296	151	106	73	92	117	86	96	67	134	133	119
RNF8	CAGGGAGACTACATCCAACT	124	139	263	133	174	211	150	191	61	154	224	206
RNF8	GTGGTTTCGAGAAATCATCA	61	52	44	81	64	50	15	71	23	57	55	25
RNF8	TTCAGTTTGGATGAATTAGC	286	147	197	151	78	153	96	108	94	126	215	210
RNFT1	TGTGTACACAGTCGCTTACG	74	63	73	62	105	61	44	81	48	59	51	72
RNFT1	AAGCTCAAATGGTCCAAAGT	195	78	114	57	98	108	70	91	22	96	62	99
RNFT1	AATCTTGTGTGGACACACTG	142	163	128	159	163	145	120	79	74	106	146	112
RNFT1	AATTCCGCTATCTCTTCAAG	81	56	49	45	83	59	51	44	33	47	60	68
RWDD3	TCAGAGTTAATCGAGATACC	115	75	90	62	113	110	113	90	114	124	120	83
RWDD3	AGAACCAGCTCATGAACCAT	217	110	161	143	200	224	135	80	110	151	244	123
RWDD3	AAATGGAACACCAATTCCAG	51	61	99	66	64	66	91	59	35	92	59	119
RWDD3	CGCGCGGGTAGTCACCTGAG	248	196	291	203	160	153	109	184	128	104	179	167
SART1	GAAGCGCGATGACGGCTACG	103	83	120	28	60	62	58	84	53	47	97	77
SART1	GCCGTCGGACGACACCCGAG	417	148	162	104	248	141	124	154	59	174	240	85
SART1	CTCAGGCGTGAGGTATTCGG	118	158	151	248	223	177	108	208	99	161	237	118
SART1	GAAGATAAAGACCCTAGGAG	113	74	102	74	156	205	38	82	78	152	105	99
SH3RF1	CGGGGTCACAATTAACCCGG	172	118	177	121	156	121	108	74	86	140	133	80
SH3RF1	ACAGCTGGCCAGACAAGTCG	200	122	197	175	97	211	85	156	184	113	182	104
SH3RF1	TCTGACTGTGATCCGAAGAG	250	128	216	117	159	303	154	141	76	173	194	213
SH3RF1	TGCAACAAGACCTTAGCCTG	434	333	410	382	435	414	237	308	166	286	485	302
SH3RF2	GGAGGTGGATAACGTCCATG	205	183	194	117	228	300	149	103	49	188	150	260
SH3RF2	CTCTACAACTTCGACCTACG	350	279	348	230	335	434	240	246	225	474	418	392
SH3RF2	GCAACACGTCTACCCTCCGT	148	127	126	118	158	174	44	83	83	143	110	156
SH3RF2	ACACAGGCGTCCTGCATTCG	385	141	184	161	124	163	119	142	150	163	232	255
SH3RF3	CCTCCGACTACATTATTCCG	293	181	255	207	285	307	126	446	162	184	359	226
SH3RF3	CGTGGGGGTAGATCCCGCCG	297	167	243	109	167	210	107	173	112	101	190	140
SH3RF3	GCACAAGGGAGAGATGTACC	66	156	128	126	161	447	88	129	86	132	212	144
SH3RF3	TCTGTGCGTCACACTGAGCG	170	191	175	91	159	147	85	167	109	152	196	143
SHPRH	AGAAACGCAGTCCATCCAAG	180	128	138	156	123	132	115	67	92	101	164	147
SHPRH	ATTAATCGATGGTGTATCAG	92	68	136	62	39	105	43	87	35	94	90	71
SHPRH	ACACTCAAAGCGGTAATCAG	144	153	151	165	139	225	95	190	107	135	197	237
SHPRH	TTTCTATCACCGTCAGCATG	121	79	132	73	56	128	66	62	41	126	135	108
SIAH1	AAGTTGCGAATGGATCCCAA	85	52	63	67	83	50	83	55	91	52	88	66
SIAH1	CAGAAGACGCATATTTACAG	248	293	443	239	174	375	200	273	181	215	279	428
SIAH1	TAAGTCCATTACAACCCTAC	193	43	85	57	63	44	56	56	67	69	77	69
SIAH1	AACTGCATCCAACAATGACT	162	86	80	130	74	114	52	112	36	70	88	145
SIAH2	GGTCAGGGAACAGCCCGTGG	116	94	130	66	48	101	35	60	64	63	86	130
SIAH2	TGCAGGAAGCACCAGGACAT	458	254	329	180	304	370	277	355	108	246	329	226
SIAH2	AAGAGCATTACCACCCTTCA	128	91	117	58	72	106	110	108	44	86	151	180
SIAH2	GACCGGACACTCGAAGAGCG	203	119	140	136	84	188	202	148	93	111	377	206
SKP2	GTTGGTCCATAAATGATCGT	38	47	54	10	55	86	25	14	25	32	25	44
SKP2	CTGAGACAGTATGCCGTGGA	189	208	213	112	265	287	71	79	234	152	237	101
SKP2	AGGTCTCTGGTGTTTGTAAG	220	239	197	125	200	205	150	145	121	132	231	278
SKP2	AAGACTTTGTGATTGTCCGC	107	92	112	52	124	148	67	98	25	112	147	133
SMU1	GTTTGGTCAGAAATCACATG	8	39	10	10	28	14	6	16	4	14	12	10
SMU1	TACCACAGTCATACCTCACG	99	50	51	25	68	71	9	15	6	27	43	56
SMU1	CTTGCCTCGAAACAAATCTA	85	58	31	21	54	51	57	82	37	62	56	80
SMU1	CCACTCTTACCTGTTCATAG	221	48	105	187	132	104	38	75	124	85	82	168
SMURF1	CGAGACAGAATAGGAACCGG	87	70	160	82	208	152	91	48	117	107	179	93
SMURF1	ATTCGATAACCATTAGCGTG	51	72	64	19	43	128	50	37	42	94	65	37
SMURF1	GAAGAAGGTTTGGATTACGG	168	112	150	98	128	101	72	174	93	164	156	207
SMURF1	CACAGACTGGAGTTAGCACG	319	395	321	231	253	413	213	294	174	404	356	274
SMURF2	CTTCCCTGGAAACCTCAATG	156	163	255	114	145	231	106	206	171	166	211	169
SMURF2	AGAATACGCTTGATCCAAAG	104	105	144	103	84	129	74	37	142	80	117	122
SMURF2	GAACAGAGGACAACGCAACA	159	130	174	128	182	174	136	150	226	228	167	209
SMURF2	GTATTACGGATCTCCCATCC	133	143	150	93	110	128	96	120	66	86	125	142
SNRNP40	ATTTGACCGACTGATATGTG	57	29	23	8	40	83	23	24	49	69	94	46
SNRNP40	AGCATCCACAGATAAAACCG	205	146	125	81	120	143	77	117	35	180	131	87
SNRNP40	AAGCTAACCTACACCATGAG	77	107	114	102	116	122	88	111	56	69	84	92
SNRNP40	GACATTTCAGAACACGTACC	110	109	120	86	135	172	85	97	71	79	155	130
SOCS1	CGGCGTGCGAACGGAATGTG	357	265	315	351	383	263	143	185	144	301	337	286
SOCS1	AAGTGCACGCGGATGCTCGT	129	100	122	151	101	142	83	121	35	111	124	93
SOCS1	ACGCCTGCGGATTCTACTGG	386	254	322	313	282	324	205	332	156	274	421	345
SOCS1	CGAAAAAGCAGTTCCGCTGG	233	234	340	210	320	592	228	304	104	332	284	256
SOCS2	CTTCGAATCGAATACCAAGA	412	345	274	183	286	409	295	170	191	179	288	259
SOCS2	AAAACCCCAGGATGGTACTG	64	90	52	51	72	43	29	45	42	46	57	76
SOCS2	AAATTAAAAGAGGCACCAGA	36	69	99	69	102	68	41	82	32	65	62	69
SOCS2	GGAAGGGACGCGGAGCCAGT	221	225	142	115	270	211	101	103	141	182	140	155
SOCS3	ACCTACTGAACCCTCCTCCG	171	157	116	152	90	88	135	129	82	106	185	299
SOCS3	TTGAGCACGCAGTCGAAGCG	193	203	199	153	149	212	131	143	106	174	226	178
SOCS3	TCAGCGTCAAGACCCAGTCT	107	122	101	112	130	114	68	158	45	83	112	109
SOCS3	TACTGGAGCGCAGTGACCGG	219	103	188	124	172	256	99	144	97	116	286	155
SOCS4	ACAGAAAAGACGGTTATGTG	235	213	278	102	188	187	209	153	110	172	229	176
SOCS4	TTGTCGGTGGTTATGACACA	188	167	149	130	138	186	132	180	95	119	220	173
SOCS4	ACTTGTCTCAGACTGAATTG	335	362	345	272	480	409	183	352	218	359	455	383
SOCS4	GCCTAAAAATCGATGCCCAC	198	154	165	215	169	183	155	121	97	176	163	110
SOCS5	TCCACAAGCTAATTGTGACT	135	181	194	151	204	176	108	138	215	138	154	252
SOCS5	GAAGTCGCTCTCTAAGACAG	57	91	91	75	81	83	87	145	49	81	116	163
SOCS5	AACAATTTGAGGGATTTCTG	146	76	97	109	83	132	63	120	38	124	96	113
SOCS5	AAGTTTGGTAGAACTCGAAG	108	82	81	65	84	80	75	66	26	65	143	121
SOCS6	GCGCATACTTTCAGCCACGT	67	121	96	98	48	114	46	105	22	108	93	46
SOCS6	TGATGGGTACGCTAAAAAGG	321	174	267	153	331	276	145	243	139	220	247	267
SOCS6	TGGCTTGTTGATTGGCACCA	180	126	175	160	165	124	105	174	169	189	175	182
SOCS6	ATCACTACAGTCCCGCGCCG	265	180	190	233	261	239	172	158	153	245	240	201
SOCS7	GCGCGTCGCTCGTTTCCGTG	228	154	176	123	204	209	169	184	157	181	165	177
SOCS7	GATGTGGACATTTCTCAGCG	209	110	187	98	262	167	88	83	57	161	193	156
SOCS7	GCTCGGATGGGAGCAATCCG	187	197	131	141	170	238	113	111	79	201	228	233
SOCS7	TGCAGCTCTTGGTGCGAAAG	203	396	338	148	250	424	173	218	162	315	312	314
SPOP	TGTTTGCGAGTAAACCCCAA	79	71	74	76	58	64	42	69	42	109	148	115
SPOP	ACAAGGCTATCTTAGCAGGT	448	193	151	178	102	202	281	151	141	123	157	161
SPOP	AGAGGGTAAGCTTGTCATCA	218	130	228	137	197	159	155	113	79	184	183	218
SPOP	AGATGAGTTAGGAGGACTGT	148	195	179	82	186	89	63	106	47	150	96	61
SPSB1	TCGGGTACACAACCCTCGTG	201	207	249	173	192	239	115	260	143	183	158	251
SPSB1	GCACGTGTGGCAGATCACGT	185	172	287	161	260	282	107	183	107	147	243	167
SPSB1	GCTGGACATCATAGGACACA	216	236	219	95	137	176	137	79	110	147	154	183
SPSB1	CAGAGCACGGACGCTATCAG	129	145	144	124	131	239	100	156	97	131	183	191
SPSB2	GCTGCAGACTGACCACTACG	267	302	394	350	393	325	331	201	186	310	361	341
SPSB2	AGTTCCCGCTGGATACTGGG	222	131	105	126	187	167	71	97	108	89	218	149
SPSB2	AGTCTTTGGGGTTCCAACCG	189	147	218	141	121	187	91	166	116	118	152	174
SPSB2	GCAGAGGGGCACGCATGCCG	159	143	136	135	154	196	101	112	89	145	159	263
SPSB3	TTCCACATGGAGTACAGCTG	242	148	161	193	263	188	128	156	89	124	189	262
SPSB3	CTAGCAGGCTCCACTAACTG	533	530	304	358	297	493	219	540	207	341	425	461
SPSB3	GCCGAAGCAACTTACCATGT	195	169	267	245	254	406	173	266	139	310	292	227
SPSB3	ACAGTCACAGAAGGACTCGC	236	189	295	280	290	283	123	227	104	182	219	329
SPSB4	GCGGCACGCGTGGAACCCCG	162	136	227	140	55	91	107	175	58	97	222	134
SPSB4	TGGCCACACCAACTACAGCG	276	399	258	233	350	342	214	250	206	355	439	473
SPSB4	CAGCACCACGAGCAGCGAGT	360	284	342	271	282	347	210	369	172	280	347	398
SPSB4	GGCAGTGACGCCGAGTCGTG	62	43	112	49	80	56	11	54	15	46	94	23
STAMBP	CCAGAGCGGAAGTACCGACG	84	41	96	88	23	191	43	194	53	80	67	53
STAMBP	AATCGATGGATTGCGCCATG	189	105	207	157	146	188	141	125	91	154	252	185
STAMBP	ATACTTGTTATAGAGGATGA	179	96	104	110	154	120	58	121	92	127	261	216
STAMBP	GAGTTTGGGAAGGTAGACCC	143	46	57	122	58	87	73	63	24	89	130	168
STAMBPL1	AAGAAGCAAGAGTTAGCCCG	74	94	133	94	144	86	57	89	59	69	103	115
STAMBPL1	CCAGACCTAAAGTAACGTCG	216	67	115	55	91	198	96	73	77	99	193	145
STAMBPL1	GGAGCATCAGAGATTGATAG	189	192	281	140	210	295	123	176	97	106	212	449
STAMBPL1	ATCTGCAAATACATTCAGCA	336	236	317	322	388	345	251	443	251	312	352	380
STC1	ATGTGTGCAGCATCGCCAAG	205	153	151	183	116	158	66	184	89	148	154	197
STC1	CTCAACAGTGCTCTACAGGT	97	163	180	88	154	191	97	145	65	84	117	188
STC1	TGGAGCACCTCCGAATGGCG	188	169	98	137	151	200	91	171	70	175	181	126
STC1	GAGCCCCAGGAAATCCCGAG	239	131	217	164	196	302	147	181	119	196	250	135
STUB1	GAAGCGCTGGAACAGCATTG	209	195	231	182	186	299	135	154	123	251	247	258
STUB1	GGAGATGGAGAGCTATGATG	119	43	62	32	63	54	40	30	44	39	81	43
STUB1	GGCCGTGTATTACACCAACC	335	303	337	324	501	289	215	197	130	227	367	417
STUB1	GTCCCACCTCTCACGCTCCG	233	149	266	213	224	159	199	179	208	272	274	256
SYVN1	TCAGGATGCTGTGATAGGCG	41	81	160	70	154	140	52	43	65	79	221	92
SYVN1	CTTGACTCACAAAGTCCACA	165	159	157	246	219	196	99	232	56	149	199	161
SYVN1	CCTCCAGAGTGAGAACCCCT	254	104	110	239	217	241	141	173	91	150	127	171
SYVN1	AGGACATCCATACGGCAGGT	161	176	211	207	193	228	149	300	104	109	218	224
TAF1D	ATATAGCAAGCTGTTGCAAG	165	108	172	153	185	140	59	138	97	123	200	150
TAF1D	CTGTGGAACTTGCAAATCGA	239	194	233	172	191	260	125	180	92	168	235	123
TAF1D	CCAGCCAACAGGAAGACCAC	414	429	402	447	466	558	278	401	205	366	490	516
TAF1D	TCATTGAAGCAAATGAATGT	176	158	196	143	294	168	143	191	123	118	163	296
TBL1X	GGCCGAGATCAGTATCAACG	282	246	433	351	334	381	335	286	244	312	331	305
TBL1X	TGAGGCACTGTATACGAGAG	260	158	202	234	169	446	139	334	144	199	255	193
TBL1X	ATAATTTGGGATGCCCACAC	164	80	109	96	105	95	95	103	56	41	102	91
TBL1X	GTTCTCTTCCCCATTCACCG	76	43	93	71	99	60	34	58	54	57	77	125
TBL1XR1	TATTGGTCGACCATCAAACA	266	113	150	161	103	170	65	113	127	116	169	106
TBL1XR1	ATGCTAGGAGATCACTAACA	131	123	149	143	206	153	108	94	105	120	164	133
TBL1XR1	TAGAAATCAATGCAGCGGGT	46	51	37	9	82	72	16	30	39	14	42	40
TBL1XR1	AGGGCCTTTATGCTGCCCTA	191	198	252	166	99	267	144	186	125	170	276	193
TLE1	GTACCCGCTTGGTTAACGAG	148	72	124	116	79	123	51	105	30	100	101	187
TLE1	GAGCACTAGACAGCGCAAGA	151	183	179	138	133	209	120	167	141	185	208	178
TLE1	TCTGACCGTCTGCAGTAACG	170	153	176	172	248	123	176	238	104	159	154	332
TLE1	CATGTTGTGTAAACTGGCGT	306	176	174	116	179	275	90	241	45	194	321	377
TLE2	GAGATTGTGAAGCGTCTGAG	78	130	91	93	208	121	54	96	49	67	116	152
TLE2	CGCCTACCAGTGCATCCGAG	81	75	64	109	92	95	118	124	81	76	88	162
TLE2	CAAGAGTGATTACAATCTGG	208	136	228	146	187	275	160	138	144	186	182	296
TLE2	TAGAGAGACTCACCCCGATG	234	133	172	165	222	273	181	137	109	142	226	329
TLE3	GGGAGCCGTTCATCTCATGG	168	175	278	121	374	366	143	212	131	208	315	218
TLE3	AGACCCCACATACATGACCA	282	264	244	239	328	393	217	178	223	269	376	253
TLE3	CGGGCCAGTGAGAAGCACCG	267	193	252	156	185	351	178	231	220	240	254	211
TLE3	CCCACGAGGCACGTCTACAC	211	237	313	252	309	272	160	169	110	135	287	151
TMF1	GATGAAAAGGTACTAACAGG	126	100	100	83	226	127	72	146	106	85	115	110
TMF1	AACATTAGTTATACCCACTG	131	110	101	119	162	97	49	84	41	129	155	151
TMF1	TTACATGAATCCTTGCACAT	289	181	210	155	154	223	99	250	211	173	221	171
TMF1	GAGGATGGGATACTTCAACC	135	81	126	78	150	171	93	74	53	129	125	175
TNFAIP1	AAGTATGTCCAGCTCAACGT	96	87	75	49	117	98	31	61	30	71	71	97
TNFAIP1	TGGATCCTCATAGACCGTTG	203	86	123	33	172	147	90	87	73	100	186	58
TNFAIP1	ACAACAAGTATTCCTACACC	205	117	218	91	197	191	132	125	167	187	248	265
TNFAIP1	CTGTGTCGCACAGGACAAGA	291	348	402	288	320	415	265	369	128	292	301	359
TNFAIP3	TGAGAGACTCCAGTTGCCAG	271	203	187	145	343	203	98	191	132	185	253	170
TNFAIP3	CCACTTGTTAACAGAGACCG	186	188	211	170	252	136	106	130	39	178	152	173
TNFAIP3	CTTGTGGCGCTGAAAACGAA	78	86	93	81	54	80	41	54	37	96	87	133
TNFAIP3	AGTTGTACTGAAGTCCACTT	183	135	129	141	111	277	109	51	93	115	154	141
TOPORS	GTAGCGAAATCGTCGATCAG	81	84	94	109	159	142	45	119	35	80	87	174
TOPORS	CCATGGTGCCTGACTAACAG	238	175	243	151	200	223	165	146	173	133	156	203
TOPORS	GGACAGTTCAACAAGTTCTG	284	163	215	122	96	281	131	165	169	146	338	174
TOPORS	CAGCTGAAATATCCCTGTAG	498	307	588	341	651	419	277	571	236	276	492	291
TRAF2	ACTTGCCACAAGTCTTGACG	271	153	187	199	139	153	117	174	85	183	191	305
TRAF2	TGGGAGACCAGAGCCACGCG	340	262	508	289	163	261	212	269	181	279	416	238
TRAF2	GGGGACCCTGAAAGAATACG	214	154	212	144	138	78	113	208	59	142	173	177
TRAF2	TGTGCTGCCTGTGTTCACGA	280	223	259	211	338	266	162	178	319	207	357	251
TRAF3	GCCCGAAGCAGACCGAGTGT	219	134	205	176	140	189	127	219	97	166	194	151
TRAF3	CAGCCAAGCAGAGAAACTGA	327	138	89	114	180	209	155	159	93	148	177	165
TRAF3	TGTGCAGAGCAGTTAATGCT	428	232	421	339	288	415	171	308	189	267	362	301
TRAF3	CAACTCGCTCGAAAAGAAGG	207	188	203	113	274	160	178	109	163	149	183	226
TRAF3IP2	GGATCTGCCAACCATAGACA	68	102	142	71	104	109	37	76	37	172	70	70
TRAF3IP2	AGCTTGAGAAAAGTCTCCGG	198	91	152	79	168	165	74	192	116	87	196	207
TRAF3IP2	GATAGTTCCATGGAGCATGT	104	56	66	57	24	49	37	72	16	77	67	52
TRAF3IP2	CCTGCGCACTCAAGTTCTGG	228	215	287	149	317	282	146	105	286	275	242	137
TRAF4	GTCTACTGTGAGAATAAGTG	178	132	152	90	141	219	68	152	133	143	179	173
TRAF4	AGTGTGCAGGTAGATCACGG	173	144	187	100	83	194	88	82	56	85	105	67
TRAF4	GTTGCCTGCCCCAACCAATG	145	84	113	76	84	150	72	70	116	94	115	96
TRAF4	CTCTGCCCATTCAAAGACTC	192	136	195	153	83	202	85	109	48	180	125	117
TRAF5	AGAGGTCATCAAATCTCAGG	260	153	217	143	114	197	148	155	117	134	166	138
TRAF5	GAGTAATACCAACCTGGTAC	128	67	107	57	121	103	88	74	47	61	80	132
TRAF5	GGGGGTTGTGAAGCACCGAG	215	102	197	147	159	156	108	53	54	177	169	167
TRAF5	TCATATTGAAGGATAAACGG	126	102	99	82	104	66	79	115	51	57	139	91
TRAF6	GAAGCAGTGCAAACGCCATG	367	265	277	164	244	360	117	261	103	203	266	283
TRAF6	ATGGTGAAATGTCCAAATGA	113	148	179	120	234	212	71	123	118	104	179	165
TRAF6	CAACATTCTCATGTGTGACT	303	148	245	212	271	304	223	292	135	242	294	313
TRAF6	ACAAAAGATGATAGTGTGGG	255	159	175	157	178	236	146	148	73	233	336	210
TRAF7	AGCTGTCCCACATCAACGCG	218	232	174	71	159	200	194	192	63	198	222	181
TRAF7	CAACGTCAAACTGACCGTGG	266	91	176	91	252	182	124	186	136	148	283	142
TRAF7	CCGCTTCCACGAGATGCACG	220	248	238	180	293	277	157	238	126	282	223	325
TRAF7	CCCTGGCACAGGGACCACGA	343	213	269	235	336	370	164	265	189	249	333	476
TRAIP	AGGTCATCATCGACACTCTG	161	156	176	162	127	236	122	177	116	139	206	242
TRAIP	CTGAGGACCTACTTTCAGTG	216	144	208	123	248	221	83	171	59	203	199	244
TRAIP	GGTTTGAGACAGCACCAAGT	110	95	115	66	189	146	34	58	52	118	64	114
TRAIP	ATGATCCGAGACATGGGTGT	42	63	49	55	70	64	60	86	35	86	67	94
TRIM11	GATCCGGTGATGACCGACTG	124	116	114	99	88	100	85	86	71	111	133	93
TRIM11	TCCATAGGCACAACTTCTGG	189	156	188	116	139	247	85	97	72	107	195	240
TRIM11	CACTGCGGAGGTTTCGAGGT	280	213	219	149	173	217	100	170	80	189	268	183
TRIM11	CGGCCATCTTAGCAAGCGGG	324	272	326	243	275	211	164	276	113	140	279	307
TRIM13	CAGTATGCAAAGGACACTTG	605	315	368	178	380	348	220	193	242	294	444	377
TRIM13	TGGGAGCAAGGCAAAACCCG	319	237	254	121	230	291	165	180	124	168	375	251
TRIM13	TGGGATCTGTGCTACTCGTG	311	179	212	265	330	263	123	289	114	269	242	371
TRIM13	CAAGTGTCCTACATGCCGTA	373	294	436	237	399	400	198	344	216	243	454	378
TRIM15	GCTGGGAGAAACTTACTGCG	143	102	151	91	137	133	76	225	50	155	154	97
TRIM15	AGCTACACTTCTTACCCGGT	139	100	168	98	131	102	101	113	52	129	106	184
TRIM15	GATGCGGTGACCATTCCCTG	192	118	189	174	152	206	106	116	95	165	186	203
TRIM15	AATCACGGATCTTCTTGACA	61	71	92	99	80	104	84	81	62	81	111	74
TRIM17	TCTGGCGGCTCTCATACAGG	149	122	152	102	159	150	76	136	73	71	263	95
TRIM17	GGGAGCAGATCACCAGGACA	240	167	231	190	314	234	133	148	81	172	164	212
TRIM17	GGCCACAGGTGGTCATCACA	310	187	416	219	289	274	188	309	163	320	351	312
TRIM17	CGTGAGTGTGCAGTGCCCAG	165	270	176	164	164	296	207	247	104	140	230	189
TRIM2	AGAGGCGCGTTAAGTCCCCG	156	138	106	144	110	96	64	165	47	134	148	130
TRIM2	TGGTGGTTAAGATCGTCCCG	90	106	145	121	134	184	125	124	90	179	261	166
TRIM2	AGCCACTTACATTCCCATCG	221	225	243	340	356	368	162	361	196	376	549	322
TRIM2	CCGAACTGAGCACCCCCGAC	72	37	77	111	93	126	81	139	33	152	151	176
TRIM21	TCATCTCAGAGCTAGATCGA	149	134	113	79	135	127	88	89	63	97	150	113
TRIM21	ATCCAGACACAGCCAATCCG	234	140	169	132	120	182	108	93	96	100	83	148
TRIM21	GAAACACCGTGACCACGCCA	77	142	94	80	73	159	49	69	38	107	107	104
TRIM21	GAGCCTGTGAGCATCGAGTG	215	201	211	186	177	223	128	128	151	190	287	187
TRIM22	CCAAACATTCCGCATAAACG	307	253	278	294	239	227	215	275	156	135	260	293
TRIM22	GAACCTCTGAGCCTAGATTG	180	131	133	132	148	138	155	91	123	159	159	187
TRIM22	AGAAATAGCAACATTCGAAG	149	84	113	83	107	71	99	153	91	93	148	161
TRIM22	TCCGAGTACCAGATCTGAGT	99	92	117	83	203	213	68	113	73	122	79	127
TRIM23	ACACACAGTGCAATATACAG	225	100	170	146	182	142	68	86	115	124	188	143
TRIM23	GATCGACAAGTAACAGACCT	160	142	120	137	146	178	93	167	120	103	220	117
TRIM23	TGGCCACAAAGCAAAAGACG	202	209	188	183	99	150	119	156	39	185	140	311
[truncated: 853 more rows]

## Sheet: 1C_Volcano Plot
Gene	Ratio	p_value
ABTB1	1.15046	0.192595
AHR	0.870875	0.528864
AIRE	1.2502	0.0868443
AMBRA1	1.18695	0.313184
AMFR	1.25101	0.266844
ANAPC1	1.15617	0.97453
ANAPC10	1.14032	0.567489
ANAPC11	1.01098	0.721599
ANAPC13	0.902222	0.949481
ANAPC2	1.50578	0.0454137
ANAPC4	1.13395	0.551136
ANAPC5	0.93886	0.889369
ANAPC7	1.21056	0.672623
ANKIB1	1.04828	0.778962
AREL1	0.930302	0.977924
ARIH1	1.02341	0.917251
ARIH2	0.976386	0.719411
ARNT	0.818995	0.0504628
ASB1	0.855505	0.371978
ASB10	0.990008	0.539187
ASB11	0.97572	0.668163
ASB12	0.846443	0.372314
ASB13	0.919161	0.305217
ASB14	0.985508	0.725358
ASB15	0.934484	0.86331
ASB16	0.622643	0.0148948
ASB17	1.16969	0.614867
ASB18	0.95422	0.855119
ASB2	0.93215	0.527826
ASB3	0.991569	0.793268
ASB4	1.13197	0.360898
ASB5	1.02333	0.569846
ASB6	0.89728	0.686283
ASB7	0.946298	0.895175
ASB8	0.750754	0.1131
ASB9	0.896425	0.531865
ATG10	0.951732	0.217868
ATG16L1	1.26247	0.225049
ATG3	1.12637	0.170407
ATXN3	0.969263	0.720785
ATXN3L	0.983621	0.487854
AURKA	0.80462	0.294698
BACH1	0.871736	0.180056
BACH2	1.14578	0.972342
BAP1	1.83864	2.80505e-05
BARD1	0.766934	0.0804488
BCL6B	0.896636	0.47352
BFAR	0.911526	0.51899
BIRC2	1.016	0.546957
BIRC3	0.972792	0.591781
BIRC6	1.11179	0.528219
BIRC7	1.03029	0.520393
BIRC8	0.986263	0.27568
BMI1	0.874943	0.610463
BRAP	0.902953	0.770491
BRCA1	0.564002	0.000701262
BRCC3	1.16423	0.171445
BRWD1	1.06768	0.868107
BTBD1	1.05688	0.86805
BTRC	0.901337	0.865694
CADPS2	1.04003	0.908836
CBL	1.02513	0.616466
CBLB	1.04803	0.612791
CBLC	0.990379	0.590126
CBLL1	1.04826	0.381851
CBX4	0.957702	0.978513
CCIN	1.33359	0.106508
CCNB1IP1	0.929255	0.493773
CCNF	1.13128	0.503927
CDC16	0.89124	0.984095
CDC20	1.12013	0.175849
CDC23	0.925875	0.934727
CDC26	1.33276	0.359215
CDC27	1.01685	0.645498
CDC34	0.987387	0.429032
CDCA3	1.11282	0.342721
CHFR	0.747393	0.0545021
CIAO1	1.1414	0.168668
CISH	1.0883	0.543058
CNOT4	1.14649	0.462609
COPS5	0.992823	0.508022
CORO7	1.15581	0.266059
CRBN	1.17649	0.0902104
CREBBP	0.919869	0.914025
CSH1	1.04218	0.95324
CUL1	0.955509	0.822216
CUL2	1.13814	0.164853
CUL3	0.955484	0.431052
CUL4A	0.909681	0.973212
CUL4B	1.14208	0.691921
CUL5	0.867454	0.617223
CUL7	0.735331	0.364741
CUL9	0.873341	0.907321
CYLC2	0.998927	0.684797
CYLD	0.724256	0.00906031
DAZ2	1.32541	0.0634783
DCAF1	0.60592	0.0183731
DCAF10	1.40239	0.0354278
DCAF11	0.689982	0.0996634
DCAF12	1.17595	0.203226
DCAF13	2.08702	2.80505e-05
DCAF15	0.963271	0.639888
DCAF16	1.01534	0.705778
DCAF17	1.46528	0.104853
DCAF4	1.04979	0.937167
DCAF5	0.787281	0.0414586
DCAF6	0.70991	0.150351
DCAF7	0.770773	0.259187
DCAF8	0.778908	0.148836
DCUN1D1	0.939059	0.9731
DCUN1D2	0.792216	0.215961
DCUN1D3	0.80591	0.716073
DDB1	0.745488	0.0871529
DDB2	0.937639	0.984656
DTL	0.984977	0.933015
DTX1	1.03093	0.998738
DTX2	1.29604	0.126872
DTX3	1.01406	0.644993
DTX3L	1.37152	0.378317
DTX4	1.02929	0.549369
DZIP3	0.872096	0.602272
E4F1	1.29983	0.0267882
EED	1.1465	0.37655
ELOB	2.00477	2.80505e-05
ELOC	1.47019	0.108864
ENC1	0.80013	0.274474
EP300	0.570401	8.41515e-05
ERCC8	1.18469	0.0827489
F9	0.914799	0.964123
FANCL	1.28406	0.348471
FBXL12	1.35395	0.0880785
FBXL14	1.13779	0.28317
FBXL15	1.11912	0.800056
FBXL19	0.791589	0.115288
FBXL2	0.892466	0.704516
FBXL3	1.07621	0.249229
FBXL4	0.954843	0.519635
FBXL5	1.298	0.0469285
FBXL6	1.00797	0.894278
FBXL7	0.884015	0.308275
FBXL8	0.896305	0.332202
FBXO10	0.891076	0.373352
FBXO11	1.00745	0.726367
FBXO17	1.02832	0.590519
FBXO18	0.919221	0.96129
FBXO2	0.738151	0.0878261
FBXO21	0.874063	0.331304
FBXO22	1.10784	0.397868
FBXO24	0.854495	0.161487
FBXO25	0.83973	0.658654
FBXO27	0.921785	0.976634
FBXO3	0.86416	0.222244
FBXO30	1.00145	0.649902
FBXO31	1.27232	0.236017
FBXO32	0.806213	0.28662
FBXO33	1.0687	0.637195
FBXO4	0.725486	0.320309
FBXO40	0.917216	0.506985
FBXO42	0.757801	0.0163815
FBXO44	0.88569	0.465133
FBXO45	1.15932	0.150603
FBXO6	1.00549	0.360757
FBXO7	1.03387	0.627097
FBXO8	0.75105	0.338149
FBXO9	0.972671	0.724376
FBXW10	0.950672	0.978962
FBXW11	1.11893	0.463366
FBXW2	1.1415	0.0246564
FBXW5	0.727665	0.119158
FBXW7	1.94849	2.80505e-05
FBXW8	1.41525	0.0116129
FEM1B	0.836588	0.155624
FOXD4L4	0.97821	0.449341
FUS	0.819726	0.0648808
FZR1	1.19954	0.334951
G2E3	1.13137	0.217475
GAN	1.16881	0.197251
GNB2	1.08844	0.363534
GPR50	1.23322	0.224488
GRWD1	1.07362	0.454979
HACE1	0.922434	0.939579
HDAC4	1.06877	0.546957
HECTD1	1.16876	0.302468
HECTD2	1.05207	0.37324
HECTD3	0.931106	0.569621
HECTD4	1.41511	0.0781487
HECW1	0.704321	0.0240393
HECW2	0.915064	0.395231
HERC1	0.693634	0.0252454
HERC2	1.06125	0.714783
HERC3	1.02564	0.882637
HERC4	0.891644	0.226704
HERC5	1.18898	0.532651
HERC6	1.09001	0.444628
HLTF	1.02809	0.397532
HOXB4	0.753077	0.0684151
HUWE1	1.67912	2.80505e-05
IFNA10	1.03607	0.929116
IPP	0.505941	2.80505e-05
IRAK1	1.00672	0.696578
IRAK4	1.0238	0.931781
IRF2BP1	1.09291	0.885498
IRF2BPL	0.955649	0.7377
ITCH	1.13687	0.128668
JOSD1	0.753687	0.0755961
JOSD2	0.907924	0.379944
KAT2B	0.79613	0.162637
KATNB1	1.04993	0.410042
KBTBD11	1.04418	0.930799
KBTBD12	1.04431	0.7577
KBTBD13	1.03244	0.490379
KBTBD2	0.963999	0.831585
KBTBD3	0.897806	0.677391
KBTBD6	1.09742	0.403871
KBTBD7	0.962665	0.888668
KBTBD8	0.921156	0.287209
KCMF1	1.49108	0.000140252
KCTD10	0.875562	0.567742
KCTD11	0.992747	0.741262
KCTD13	1.02858	0.425498
KCTD21	0.849159	0.479579
KCTD5	1.31952	0.0206732
KCTD6	1.05461	0.481487
KDM2B	1.08863	0.474418
KEAP1	0.866554	0.509593
KLHL1	0.978646	0.722553
KLHL10	0.958935	0.523787
KLHL12	1.31613	0.0623001
KLHL13	1.24924	0.474418
KLHL14	0.925205	0.181374
KLHL15	0.918322	0.111893
KLHL17	1.12133	0.989902
KLHL18	0.932729	0.331304
KLHL2	0.81293	0.266143
KLHL20	1.07971	0.969818
KLHL21	0.990686	0.671052
KLHL22	0.870382	0.394194
KLHL23	0.904711	0.774502
KLHL24	1.0331	0.731725
KLHL25	1.07152	0.931781
KLHL26	1.09447	0.372314
KLHL28	1.14483	0.459074
KLHL29	1.03337	0.997475
KLHL3	1.02342	0.881262
KLHL30	0.892263	0.875764
KLHL31	0.957494	0.431248
KLHL32	0.944832	0.707461
KLHL34	1.21206	0.514923
KLHL36	1.08695	0.248107
KLHL38	1.14528	0.924909
KLHL4	0.950059	0.647882
KLHL41	0.920431	0.414053
KLHL42	1.09244	0.971332
KLHL5	1.05942	0.515344
KLHL7	0.831608	0.234194
KLHL8	1.03866	0.930659
KLHL9	1.03194	0.544292
LITAF	0.955048	0.691613
LNX1	1.11691	0.0602805
LONRF1	0.917399	0.48446
LRR1	0.880289	0.125554
LRRC41	1.10733	0.98676
LRSAM1	1.06506	0.695624
LTN1	1.13049	0.562749
MAGEA6	1.26531	0.174109
MAGEB4	0.895821	0.399523
MALT1	1.16954	0.327489
MAP3K1	1.39504	0.0289481
MARCH1	0.835307	0.346367
MARCH10	0.82642	0.2354
MARCH11	1.09105	0.202861
MARCH2	0.885387	0.671669
MARCH3	1.1466	0.811697
MARCH4	0.95932	0.954446
MARCH5	1.09837	0.341823
MARCH6	1.06019	0.771837
MARCH7	0.926425	0.873576
MARCH8	0.906371	0.377447
MARCH9	1.0994	0.974165
MBD3L1	0.96882	0.730266
MDM2	1.40839	0.186788
MDM4	0.790876	0.0462553
MED8	0.65071	0.0204769
MEX3C	1.04171	0.575708
MGRN1	0.786177	0.53094
MIB1	0.703196	0.038317
MIB2	1.10182	0.789453
MID1	0.874597	0.596746
MID2	1.01185	0.725358
MKRN1	1.03203	0.334727
MKRN2	1.331	0.0951753
MKRN3	0.969594	0.90014
MNAT1	0.879995	0.514558
MPND	0.623358	0.00120617
MSL2	1.28613	0.134558
MUL1	1.03619	0.893324
MYC	0.556574	0.0313885
MYCBP2	0.997824	0.873043
MYLIP	0.831858	0.155259
MYSM1	0.838807	0.0884712
NACC1	0.81881	0.165245
NAE1	0.993465	0.665442
NANOGNB	1.28773	0.118036
NEDD4	1.03205	0.209285
NEDD4L	1.05138	0.764011
NEURL1	1.09862	0.302468
NEURL1B	1.27704	0.544292
NEURL2	1.06897	0.387854
NEURL3	0.847687	0.689369
NFX1	0.884799	0.331304
NHLRC1	1.1651	0.134698
NLE1	0.833475	0.0987377
NOSIP	1.51544	0.0125386
NSMCE1	0.757468	0.155624
NSMCE2	1.06587	0.947265
NUP43	1.1123	0.762721
OSTM1	0.784393	0.62244
OTUB1	0.939732	0.30115
OTUB2	0.815698	0.37021
OTUD1	0.985942	0.519691
OTUD4	0.916928	0.588696
OTUD5	1.99944	2.80505e-05
OTUD6A	0.851989	0.697083
OTUD6B	1.096	0.0973352
OTUD7A	0.653641	0.000280505
OTUD7B	0.777922	0.348808
OTULIN	0.983324	0.47223
PAFAH1B1	1.2627	0.228836
PARP11	1.07502	0.347013
PCGF1	1.57629	0.0251052
PCGF2	0.943517	0.906396
PDE4D	1.00403	0.943983
PDLIM2	1.15808	0.897756
PDZRN3	1.27842	0.118429
PDZRN4	0.869848	0.437644
PELI1	1.263	0.0457784
PELI2	0.943883	0.302132
PELI3	0.981708	0.670996
PEX10	0.892117	0.659523
PEX12	1.03366	0.711248
PEX2	0.873658	0.709986
PHIP	1.15061	0.652763
PIAS1	1.1027	0.588359
PIAS2	0.728099	0.096662
PIAS3	0.99185	0.475764
PIAS4	1.10499	0.547237
PJA1	0.880146	0.813492
PJA2	0.96938	0.944937
PML	0.957227	0.549369
POC1B	1.06611	0.647377
PPIL2	0.968216	0.378401
PPM1D	0.842485	0.717195
PRC1	0.982175	0.744628
PRKN	0.963517	0.593464
PRPF19	1.27433	0.125806
PSMD14	1.14304	0.492539
PWP1	0.953041	0.767237
RAB40A	1.08177	0.258177
RAB40B	0.85845	0.384095
RAB40C	0.936331	0.771052
RABGEF1	0.822102	0.0755119
RACK1	1.17191	0.791276
RAD18	0.988801	0.94648
RAG1	1.01571	0.487686
RANBP2	0.903123	0.888275
RASD2	0.851086	0.497672
RBBP4	1.01295	0.692875
RBBP5	1.5659	0.0118934
RBBP6	0.893001	0.809004
RBBP7	1.06201	0.299551
RBCK1	0.864034	0.505947
RBX1	0.655403	0.000252454
RC3H1	0.845744	0.171669
RC3H2	1.11965	0.23784
RCBTB1	1.00775	0.530154
RCHY1	1.30061	0.151473
RFFL	0.846774	0.731108
RFPL4A	1.11766	0.450295
RFWD2	1.36654	0.00417952
RFWD3	0.913708	0.77913
RHOBTB1	1.12491	0.819215
RHOBTB2	0.875674	0.768443
RHOBTB3	0.612225	0.0456662
RICTOR	1.02419	0.909565
RING1	1.21866	0.382468
RLIM	1.0039	0.852146
RMND5B	1.033	0.675007
RNF10	1.01632	0.519411
RNF103	1.46908	0.0199719
RNF11	0.925934	0.790827
RNF111	0.962857	0.647461
RNF113A	1.55516	0.0057784
RNF113B	0.877683	0.601935
RNF114	0.871884	0.604264
RNF115	1.01773	0.781515
RNF121	0.852383	0.281767
RNF122	0.999637	0.934642
RNF123	1.05902	0.498093
RNF125	0.908832	0.387714
RNF126	1.21227	0.0405049
RNF128	1.11173	0.458485
RNF13	0.961377	0.506452
RNF130	1.08693	0.988331
RNF133	1.00404	0.772398
RNF135	0.709626	0.030575
RNF138	0.750488	0.0296494
RNF139	0.824561	0.298513
RNF14	1.049	0.488752
RNF141	0.894736	0.271725
RNF144A	1.14051	0.432314
RNF144B	1.06541	0.396774
RNF145	0.857068	0.122272
RNF146	0.932796	0.439102
RNF149	0.856839	0.399243
RNF150	0.882391	0.588696
RNF151	1.04671	0.761823
RNF152	1.04269	0.485863
RNF165	1.13515	0.446788
RNF166	1.1313	0.476942
RNF167	1.00745	0.715849
RNF168	1.05911	0.648247
RNF169	0.842	0.160589
RNF170	0.819136	0.0982048
RNF175	0.928896	0.984544
RNF180	1.10702	0.252539
RNF181	1.48275	0.00353436
RNF182	0.870733	0.204684
RNF185	0.830762	0.337111
RNF186	0.757193	0.109116
RNF187	0.865551	0.234614
RNF19A	0.996366	0.850014
RNF19B	0.726508	0.0341094
RNF2	1.17125	0.402104
RNF20	0.847595	0.122272
RNF208	1.02084	0.433464
RNF213	1.07297	0.734474
RNF216	0.775514	0.130996
RNF217	1.3255	0.0958485
RNF220	0.730088	0.00269285
RNF24	0.886844	0.544741
RNF25	1.21544	0.46892
RNF26	1.18491	0.321711
RNF31	0.909079	0.436606
RNF34	0.750432	0.018878
RNF38	1.06485	0.206311
RNF4	0.906197	0.741318
RNF40	0.824615	0.395877
RNF41	0.809635	0.32533
RNF43	1.01689	0.931781
RNF44	0.914191	0.997335
RNF5	0.866204	0.943983
RNF6	1.09781	0.254222
RNF7	1.03677	0.940084
RNF8	1.19789	0.521346
RNFT1	0.8228	0.324067
RPL12	0.91311	0.216971
RPL14	1.26613	0.729734
RPL18	1.04776	0.411781
RPL19	1.13838	0.0276578
RPL24	0.834978	0.143338
RPL27	0.534472	0.000701262
RPL3	1.15691	0.112623
RPL37	1.10066	0.979467
RPL4	0.652047	0.00987377
RPL7	1.18002	0.0291164
RWDD3	0.854732	0.123282
SART1	0.722044	0.0273492
SH3RF1	0.966073	0.743703
SH3RF2	0.84926	0.229144
SH3RF3	0.781767	0.477952
SHPRH	1.1443	0.28317
SIAH1	0.982386	0.861374
SIAH2	1.09704	0.419888
SKP2	0.580037	0.0132959
SMU1	0.895685	0.382665
SMURF1	0.690424	0.174502
SMURF2	0.927312	0.326255
SNRNP40	1.0088	0.551613
SOCS1	1.13063	0.134839
SOCS2	0.797825	0.0191304
SOCS3	1.15805	0.198093
SOCS4	0.854907	0.422328
SOCS5	1.20276	0.148527
SOCS6	0.975812	0.325722
SOCS7	0.814318	0.255933
SPOP	0.72617	0.244993
SPSB1	0.940889	0.876157
SPSB2	0.936568	0.962861
SPSB3	1.16089	0.151473
SPSB4	1.11985	0.391417
STAMBP	1.13355	0.446788
STAMBPL1	0.971541	0.577335
STC1	1.02248	0.259411
STUB1	0.987233	0.824628
SYVN1	1.21075	0.0940252
TAF1D	0.964581	0.764853
TBL1X	1.05206	0.934727
TBL1XR1	0.703632	0.101374
TLE1	1.39048	0.0500701
TLE2	1.19454	0.663142
TLE3	0.717426	0.101795
TMF1	0.729991	0.263703
TNFAIP1	0.681064	0.0342496
TNFAIP3	0.961516	0.476606
TOPORS	0.830503	0.141683
TRAF2	1.24481	0.159439
TRAF3	0.950481	0.391024
TRAF3IP2	0.936273	0.726648
TRAF4	0.69517	0.0913043
TRAF5	0.777159	0.326704
TRAF6	1.06185	0.820645
TRAF7	0.962225	0.826255
TRAIP	1.02437	0.270715
TRIM11	1.05973	0.876858
TRIM13	0.889365	0.163029
TRIM15	1.03826	0.414194
TRIM17	0.985869	0.893717
TRIM2	1.27931	0.0210098
TRIM21	0.802607	0.0845722
TRIM22	0.893636	0.512763
TRIM23	1.43241	0.121571
TRIM24	0.886168	0.152511
TRIM25	1.03441	0.889088
TRIM26	0.813833	0.0701262
TRIM27	1.28701	0.164628
TRIM28	0.620194	0.0355961
TRIM3	1.09931	0.558149
TRIM31	1.35648	0.0304067
TRIM32	1.05515	0.891557
TRIM33	0.866611	0.0996634
TRIM34	1.05903	0.394867
TRIM35	0.799345	0.28101
TRIM36	0.955702	0.651893
TRIM37	1.06887	0.633576
TRIM38	1.10824	0.233015
TRIM39	1.0038	0.716522
TRIM4	1.06405	0.99094
TRIM40	1.0337	0.779383
TRIM41	0.925674	0.112006
TRIM43B	0.778612	0.375428
TRIM45	0.635998	0.022777
TRIM46	1.02308	0.580028
TRIM47	0.814785	0.0289201
TRIM5	0.917104	0.765273
TRIM50	0.953358	0.498962
TRIM51	0.92547	0.356213
TRIM54	1.23698	0.00748948
TRIM56	1.40261	0.0309116
TRIM58	0.904	0.425835
TRIM59	1.1012	0.560224
TRIM6	0.738696	0.0436746
TRIM62	0.795046	0.142076
TRIM63	0.903615	0.606732
TRIM65	1.02723	0.816494
TRIM68	1.04779	0.590519
TRIM69	0.89017	0.478682
TRIM71	0.838044	0.215484
TRIM72	0.973227	0.544741
TRIM73	0.927441	0.824208
TRIM74	0.938597	0.712146
TRIM8	1.1571	0.06331
TRIM9	0.68057	0.0252174
TRIML1	1.08371	0.472426
TRIML2	0.796418	0.0462553
TRIP12	1.36534	0.0446003
TRPC4AP	1.03765	0.92533
TSG101	0.994795	0.61655
TTC3	0.925969	0.949565
TULP4	0.832405	0.53021
UBA3	1.40814	0.0145021
UBAC1	0.925299	0.455792
UBE2A	1.16239	0.503562
UBE2B	0.846823	0.54101
UBE2C	1.28994	0.196213
UBE2D1	0.787947	0.777812
UBE2D2	0.860297	0.268359
UBE2D3	1.03554	0.888668
UBE2D4	1.09071	0.444348
UBE2E1	0.965003	0.793633
UBE2E2	1.15167	0.552539
UBE2E3	0.881456	0.721599
UBE2F	1.07681	0.482609
UBE2G1	0.790483	0.04
UBE2G2	1.33954	0.199916
UBE2H	8.0962	2.80505e-05
UBE2I	1.07023	0.92878
UBE2J1	0.790197	0.119439
UBE2J2	0.980766	0.953633
UBE2K	1.29768	0.0286957
UBE2L3	1.18244	0.473072
UBE2L6	0.715922	0.0410098
UBE2M	0.762446	0.0592146
UBE2N	1.07409	0.173969
UBE2O	1.12265	0.47223
UBE2Q1	0.775084	0.337111
UBE2Q2	1.05992	0.535961
UBE2QL1	0.955505	0.553492
UBE2R2	0.894938	0.552482
UBE2S	1.00965	0.635428
UBE2T	1.10226	0.368527
UBE2U	0.749351	0.0690042
UBE2V1	1.14992	0.424628
UBE2V2	0.945663	0.859327
UBE2W	0.859667	0.40014
UBE2Z	0.850606	0.475007
UBE3A	0.663074	0.000280505
UBE3B	0.794776	0.0795512
UBE3C	1.62152	0.00218794
UBE3D	1.05676	0.48345
UBE4A	0.997736	0.572791
UBE4B	0.639899	0.00221599
UBOX5	1.0727	0.229874
UBR1	0.844757	0.262076
UBR2	1.02156	0.949565
UBR3	0.955734	0.581487
UBR4	1.48427	0.293015
UBR5	1.11304	0.508724
UBR7	1.10366	0.452398
UCHL1	1.12736	0.577335
UCHL3	0.983144	0.984544
UCHL5	0.867672	0.621851
UEVLD	1.22848	0.0657784
UFC1	1.29113	0.460393
UFL1	1.45011	0.0573072
UHRF1	0.82779	0.117532
UHRF2	0.732598	0.290351
UNKL	0.819683	0.107882
USP1	0.933325	0.990575
USP10	0.8611	0.192819
USP11	0.814711	0.371725
USP12	1.06412	0.422581
USP13	0.989531	0.760421
USP14	0.765232	0.202188
USP15	1.48029	0.00151473
USP16	0.834898	0.359327
USP17L2	0.988377	0.873043
USP17L26	1.40526	0.0574755
USP19	1.08745	0.909677
USP2	0.810521	0.358345
USP20	0.897792	0.924909
USP21	0.866099	0.183731
USP22	0.64639	2.80505e-05
USP24	0.794874	0.209144
USP25	1.00288	0.876578
USP26	1.10363	0.594642
USP28	0.924336	0.806816
USP29	0.868467	0.29209
USP3	0.823718	0.218036
USP30	0.781204	0.222581
USP31	0.973562	0.729088
USP32	0.976451	0.93136
USP32P3	1.06797	0.428471
USP33	1.04694	0.939215
USP34	1.67414	0.00936886
USP35	1.00215	0.436297
USP36	1.26383	0.159691
USP37	0.758898	0.220617
USP38	0.805031	0.210238
USP4	1.05258	0.93669
USP40	0.892904	0.741992
USP41	1.11618	0.345526
USP42	1.03127	0.460393
USP43	0.840681	0.231865
USP44	0.931599	0.776157
USP45	0.876392	0.330912
USP46	1.13073	0.6977
USP47	0.839819	0.620196
USP48	0.781546	0.119439
USP49	0.844166	0.947265
USP5	2.66522	2.80505e-05
USP50	0.970495	0.605891
USP51	0.914049	0.544348
USP54	0.939725	0.406031
USP6	1.13561	0.0895652
USP7	1.59293	0.000112202
USP8	1.18296	0.12777
USP9X	0.867713	0.0741094
USP9Y	0.895623	0.405161
USPL1	1.47524	0.0284432
VCPIP1	1.13121	0.316634
VHL	1.73439	5.6101e-05
VPS18	0.678465	0.012763
VPS41	0.882706	0.510715
WDR12	1.12549	0.187461
WDR26	8.84752	2.80505e-05
WDR5	1.73424	2.80505e-05
WDR53	1.2338	0.390295
WDR59	0.894978	0.788724
WDR5B	1.24108	0.0807013
WDR61	0.693422	0.0227209
WDR76	0.941914	0.771052
WDR82	1.26515	0.444348
WDSUB1	1.00536	0.276774
WDTC1	0.883669	0.438766
WSB1	0.90921	0.360421
WSB2	1.07031	0.625442
WWP1	0.989884	0.913408
WWP2	1.02431	0.709509
XIAP	0.916171	0.879327
YOD1	1.18072	0.184236
ZBTB16	1.05279	0.919018
ZBTB18	1.14477	0.0449649
ZC3HC1	1.10714	0.814278
ZFP91	0.61221	0.00760168
ZMIZ1	0.813567	0.0758766
ZMIZ2	0.760703	0.0684151
ZNF645	1.3808	0.0439551
ZNRF1	1.0376	0.636241
ZNRF2	0.776523	0.120281
ZNRF3	0.926053	0.34547
ZNRF4	0.897546	0.908443
ZRANB1	1.2096	0.100224
ZSWIM2	1.05679	0.761346

## Sheet: 3E
[ZZ1] (nM)	[ZZ1-SO3H] (nM)	[ZZ1-SO2H] (nM)
177.61	292.895	2019.83
203.272	302.092	2837.7
258.197	379.925	3636.15

## Sheet: 4D
	YPEL5
	T36A	R41A	L62A	WT
Fold impairement (DC50/DC50 YPEL5 WT)	5.8	4.3	5	1

## Sheet: 4E
[ZZ1-SO2H] (nM)	no E3			+ WDR26-YPEL5			+ WDR26
2000	35.5	34.2	34	21.7	17.1	13.7	30.6	31.3	33.4
1000	42.2	40.1	41.6	23.9	17	15.2	36.4	38.5	42.5
500	54.3	57	55	24	18.9	17	48.5	50.9	53.9
250	71.8	73.9	75.2	29	23.5	20.3	66.6	72.9	72.1
125	91.2	93.5	96.5	50.1	49.5	44.8	84.8	92.5	94.3
62.5	104.2	106.7	111	82.3	89.1	84.5	101.1	107.8	102.4
31.25	112.3	114.3	117.6	105.6	104.2	102.6	109.1	115.5	115.3
15.625	117.3	117.6	119	104.9	110.6	108.8	115	120	118.9
7.8125	118.6	116.9	121.3	115.8	113.7	113.4	120.8	119.4	121.7
3.90625	118.1	121.1	119	118.9	115.3	112.7	120.8	119.9	123
1.95312	115.8	119.2	119.4	117.2	113.4	111.7	119	120	120.5
[JQ1] (nM)	no E3			+ WDR26-YPEL5			+ WDR26
2000	29.6	28.4	30.2	24.6	17.2	20.2	28.7	27	25
1000	31.6	30	32.2	25.5	18	20.9	30.3	27.7	28.1
500	36.3	36.9	36.3	32.2	25.6	27.2	37.3	33.6	32.2
250	43.5	43.6	42.6	36.4	31.3	33.8	41.9	40.4	40.5
125	53.5	55.6	54.4	48.9	43.9	46	52.6	51.6	52
62.5	68.3	74.6	74.8	64.5	61.2	65.9	71.5	70.8	70.5
31.25	85.3	91.6	92.5	82.5	84.4	87	96.4	93.2	93.3
15.625	98.2	105.7	108.2	95.7	101.6	101.1	108.7	107.6	106.6
7.8125	108.3	112.6	114.4	104.9	109.1	109.1	116.1	116.6	114
3.90625	113.4	117.4	118.9	110.6	111.6	112.1	121.4	122.4	118.2
1.95312	116.1	117.6	118.6	115	112.8	115.5	122.1	123.6	118

## Sheet: 5C
[compound] (nM)	ZZ1			ZZ2
10000	22.051	18.6139	19.4532	7.95913	8.16895	12.3154
3333.33	25.1783	23.8134	24.6787	9.11813	9.70562	10.433
1111.11	31.1331	29.0329	31.3949	12.3274	14.1038	12.4612
370.37	51.1618	50.2786	49.803	22.81	19.729	21.4292
123.457	74.2739	71.4583	73.9422	65.5194	63.0775	59.6285
41.1523	82.203	89.0831	88.7514	86.4534	82.0112	82.8205
13.7174	97.5418	93.853	96.5766	95.1599	96.3608	97.6697
4.57247	99.2243	97.8455	98.9366	96.5027	99.3602	98.0494

## Sheet: 5E
[compound] (nM)	ZZ1-SO2H			ZZ2-SO2H			JQ1
10000	101.9	101.9	103.1	124.9	124.8	123.2	24.9	24.1	24.6
5000	102.3	101.4	102.1	124.4	123.6	122.9	25.3	25.1	23
2500	100.9	99.6	99.7	124.3	124.2	123.2	24.9	26.3	25.2
1250	98	96.7	97.7	124.1	123.1	121.6	25.7	24.5	25.1
625	92.3	92.7	93.6	122.3	122.4	122.2	25.4	25.1	25.5
312.5	85.8	87.2	87	121.5	120.8	121.3	24.5	25.1	25.6
156.25	74.8	77.7	76.6	120.2	118.9	117	24.4	24.7	24.2
78.125	63.3	65.2	65.6	113.7	113	113	25	24.9	24.6
39.0625	51.6	52.9	51.6	104	105.2	104.3	23.8	23.5	24
19.5312	40.7	41.8	41.7	87.6	89.3	89.5	24.4	24.6	23.8
9.76562	34	33.8	33.9	74.2	73.8	73	24.2	24.8	23.6
4.88281	30	31	30.6	55.2	55.7	54.8	24.1	24.3	23.6
2.44141	27.9	26.7	27.8	44.4	42.7	44	23.4	22.4	23.8
1.2207	26.1	26.4	25.7	35.5	36.5	35.9	36.1	26.8	24
0.610352	24.7	23.1	24	30.8	30.8	29.7	23.8	22.2	23.7
0.305176	23.1	25.4	23.8	28	27.8	27.2	25.5	23.9	24
0.152588	23.9	21.6	24.2	27.1	26.3	25.8	23.9	22.6	22.9
0.076294	24.4	21.5	23.2	24.5	24.7	24.9	23.8	24.4	23.4
0.038147	23.6	24.1	22.9	24.1	24.7	23.4	23.4	23.9	22.3
0.019073	24.3	24.4	24.2	24.1	25.2	23.4	25.1	23.5	24.3

## Sheet: 5F
time (min)	JQ1			ZZ2			ZZ1			ZZ1-SO2H			ZZ2-SO2H
0.5	21.9	21.1	21.7	83.2	82	84.4	34	34.1	33.1	95	94.5	94.7	117.4	115.1	116.2
0.75	20.4	20.6	22.3	88.2	91.1	90.4	34.4	35.1	35.4	94.9	95.3	95.2	117.1	116.7	117.7
1	22.3	20.8	20.6	92.8	94.5	94.6	36.1	36.6	37.3	95	96.2	95.2	117.8	117.1	117.8
1.25	20.9	23.3	20	97.6	98.1	98.7	38.3	38.3	39.4	95.6	94.6	97	118.2	118	117.1
1.5	22.2	20.8	19.9	100.6	101.9	101.5	39.3	40.1	38.9	95.7	95.6	96.1	118.6	117.8	118.5
1.75	19.6	20.2	20.7	102.9	101.9	104.6	41	40.6	40	97.3	95.1	95	118.1	118.7	118.4
2	20.7	20.6	20.8	104.8	104	104.3	41.4	42.1	42.7	95.6	96.3	97.8	119	119	119.8
2.25	20.3	19.6	19.8	105.4	103.8	105	43.4	43.2	42.8	96.2	96.5	95.5	119.3	118.1	118.4
2.5	21	20.9	19.5	106.3	108.3	107	44	43.8	43.2	95.9	97	96.9	118.4	118.6	119.1
2.75	20.9	19.7	19.9	107.2	107.8	108.3	44.6	44.7	44.6	95.7	97.1	95.8	119.5	118.7	118.5
3	20.4	20.7	20.9	107.8	109	108	47.6	45.9	45.3	96.9	97.1	96.5	117.6	119.5	119.2
3.25	20.1	20.4	20.9	109.7	108.7	109.6	46.7	46.7	47.2	97.3	96.6	97.7	119.4	118.3	119.9
3.5	20.9	19.9	19.7	110.7	111.3	110.6	47.2	48.3	47.8	97.8	96.4	97.5	118.2	119.3	120
3.75	19.8	20.5	20.9	110.1	110.4	110.7	48.2	49.1	49.1	97.4	96.7	97.2	119.7	119	120.1
4	21.9	20.8	19.9	111.6	111.2	111	49	50.4	49.1	96.5	97.6	96.8	120	119	119.6
4.25	20.7	19.6	20.9	111.7	111.7	111.1	49.9	51.1	50.5	96.6	96.1	97.2	118.6	119	120.5
4.5	21.3	20.9	20	112	112	111	51	51.2	51.9	96.7	97	97.3	119.6	119.8	119
4.75	21.2	20.2	21.1	112.8	112.4	112.4	52	52.7	51.7	96.5	97.6	96.5	120.1	119.5	120.9
5	20.2	20	20.6	111.7	113.2	113.4	53.2	51.9	52.3	96.2	96.9	96.9	119.5	120	119.4
5.25	20.4	21.1	20.6	113.3	112.4	113.3	52.7	53.5	53.5	96.2	97.3	96	120.4	119.4	120.3
5.5	20.7	20.7	20.2	112.5	113.3	113.7	53.7	54.9	53.6	96.1	96.6	97.3	120.6	119.3	120.3
5.75	21.1	20.4	20.2	114	113.5	113.8	54.6	54.4	53.4	97.3	96.7	96.7	119.8	119.4	118.5
6	20.8	20.4	20.7	112.6	113.9	113.6	55.1	55.7	54.3	96.3	97	96.1	120	121.1	120.2
6.25	21.2	19.9	20	113.9	114.8	114.4	56.5	56.7	55.8	96.9	97.9	97.4	120.3	120.1	119.2
6.5	21.4	20.2	20.9	114	114	115.3	56.8	57.6	57.2	97	98.2	97.4	120.3	118.7	120.2
6.75	21.6	20.5	19.9	114.3	114.5	115.5	56.7	56.2	57.1	96.9	97	96.8	120.3	120.7	120
7	20.5	20.2	20.3	114.6	114.5	114	58.8	58.4	58.1	97.9	97	96.5	120.2	120.2	120.2
7.25	20.2	20.8	20.6	115	114.7	114.3	58.6	57.8	57.7	97.2	97.1	96.5	120.7	121.1	119.8
7.5	21.8	20.1	20.3	114.7	115.1	114.5	58.9	60.3	58.7	97.2	96	97.4	120.7	120.4	120
7.75	20.8	20.1	20.2	114.9	115.1	115.2	58.7	59.6	58.9	96.8	96.9	96.7	120.6	120.3	120.5
8	21.2	20.1	20.4	115.2	115.6	114.5	59.6	58.9	58.9	97	96.5	97	120.3	119.4	119.9
8.25	20.9	20.4	19.8	115.4	115.1	114	59.7	60.3	59.8	96.9	97.3	96.1	120.1	119.5	120.3
8.5	20.4	20.1	18.8	115.2	115.4	114.3	61.7	61	60.8	96.1	97.4	96.4	120.3	120.1	119.8
8.75	20.1	20.5	19.9	116.1	117.1	115.2	61	61.6	60.9	97	97.1	96.7	120.9	120.5	120.2
9	21.3	20.4	19	116.5	116.6	115.6	62.2	60.6	61.5	96.1	98	96.2	120.2	119.4	119.9
9.25	20.7	20.6	19.9	115.9	116.9	115	63.5	62.1	61.3	96.5	96.9	96.8	118.7	119.5	119.3
9.5	19.2	20.1	19.3	116.4	115.1	114.7	62.9	63.1	62.5	97.4	96.6	96.3	120.7	120.4	119.6
9.75	21	21	19.3	115.1	116.8	116	63.5	63.4	63.1	96.3	97	97	119.6	120.4	120.5
10	20.6	20.6	19.6	115.6	116.8	115.6	62.8	63	63.1	95.2	97.2	96.1	119.8	120.2	118.9
10.25	20.4	19.9	19.6	115.4	116.8	116	64.1	64.6	64.5	96.5	96.6	96.2	120.1	119.5	119.7
10.5	21.2	19.8	20.1	115.8	115.7	115.2	64.5	63.9	63.9	96.4	95.7	95.8	120.2	118.6	119.8
10.75	20.3	20.4	20.8	116.8	116.5	116.3	64.9	64.1	65.4	97	96.4	96.1	119.9	119.8	120.2
11	20.1	19.7	19.6	115.9	116.7	117.1	66.3	65.8	65.8	96.3	95.6	96.2	120.2	120.3	120
11.25	20.3	19.3	20.5	116	117.2	116.3	65.9	65.4	65.3	96.7	97.2	96.1	120.2	119.7	119.4
11.5	20.4	20	21.2	116.6	116.9	116.2	65.3	66.4	64.8	96.9	96.8	95.4	120.7	119.5	118.9
11.75	21.6	19.4	19.2	116.1	117	115.8	66.9	66.5	65.8	96.9	96.1	95.6	120.3	120.5	119.8
12	20.3	19.9	19.1	116.8	116.4	115.9	68	67.3	65.9	97.2	95.1	97.2	121.2	119.3	120.3
12.25	20.3	19.6	19.8	116	117	117.1	67.2	67.2	66.7	96.2	96.2	95.1	120.5	119.9	119.3
12.5	20.3	19	20.1	115.2	117.1	116.1	66.4	68.5	67.2	96.9	96.9	96.4	120.7	119.7	118.6
12.75	20.7	18.8	21.1	116.8	117.5	116.7	67	68.6	66.2	97.6	96.9	95.6	120.1	119.7	119
13	20.8	19.9	20.3	116.7	116.4	116.5	68.2	68.6	68.2	97.1	95.1	96.5	120	119.7	119.7
13.25	20.2	19.6	19.2	117.4	117.1	116.7	69	68.6	66.9	96.5	95.9	96	120.8	119.6	120.1
13.5	20.3	20.2	19.8	116.6	117.8	117.7	68.5	69.1	67	97	95.2	96.4	121.3	120.3	118.9
13.75	20.5	19.5	20.1	115.8	117.1	117.8	69.3	68.6	68.7	95.8	96	96.6	120.9	119.7	119.5
14	20.4	19.2	19.4	117.6	117.5	116.9	70.3	68.5	69.8	95.7	96.8	96.1	120.1	119.9	119.1
14.25	19.8	19.7	20.2	116.4	117.2	117.9	69.9	69.6	68.9	95.8	96.4	96.5	119.9	119.9	118.8
14.5	20	20.1	19.7	117.4	117.5	117.6	70.6	69.6	70.1	95.9	96.3	95.3	118.8	119.7	118.9
14.75	20.6	19.7	19.8	116.4	116.4	115.9	69.4	71.6	69.6	95.8	96.8	96.7	120.1	119.2	119
15	20.2	18.9	20	117.4	116.9	117.5	72.1	70.3	70.3	97.1	96.8	96.2	119.6	119.4	119.2
15.25	21.2	20	20.8	116.9	117.4	116.5	70.8	70.3	70.2	96.5	95.7	96.9	119.8	119.6	119.5
15.5	19.6	20.2	20.2	117.4	117.4	116.5	71.4	71.1	69.9	95.4	96	96.2	119.5	119.1	119.6
15.75	19.8	19.7	19.4	117.3	116.6	115.6	71.8	71.7	70	95	95.7	95.6	119.5	118.8	118.6
16	20.5	19.7	20.3	117.6	117.2	115.5	71.6	71.1	70.7	95.9	96.3	95.3	120.9	119.8	119.4
16.25	21	19.6	19.8	116.8	116.4	116.6	72.1	71.5	70.6	95.8	96	95.7	120.7	119.8	119.2
16.5	20.5	20.9	19.3	116.4	117.7	116.5	71.2	71.6	69.4	96.2	96.2	96.2	119.3	119.9	118.6
16.75	20	19.7	20.8	116.9	117.4	116.6	71.5	73.2	71.4	96.5	94.5	95.9	119.1	119.5	119.3
17	20.2	20.5	19.5	116.5	116.3	116.5	71.8	71.9	72.4	96.1	96.1	96.6	119.4	118.9	119
17.25	21	20.1	19.5	118.7	117.7	116.6	73.9	73.5	72.3	94.5	95	96.2	120.6	119.4	120.1
17.5	20.7	19	19.2	117.4	117.7	115.9	74.1	72	73.2	95.1	96.4	95.7	118.9	120.6	119.3
17.75	20.6	19.5	21.3	117.7	117.2	116.7	73.4	74.3	73.7	95.5	95.9	96.7	119.6	118.2	120
18	21	20.5	18.3	117.1	116.9	115.9	72.2	73.2	72.7	95.8	95.5	95.9	120.7	118.8	119.2
18.25	21.8	19.3	19.6	116.1	116.5	118	73.4	74.2	72.1	96	96.6	95.6	119.7	119.4	119.1
18.5	21.4	20.4	19.3	117.4	118.2	117.1	74.3	74.7	73.7	94.8	96.4	95.1	119.7	118.9	119.4
18.75	19.3	20.1	19.3	116.9	117.8	117.6	74.6	74.3	74.5	95.8	96.4	96.7	119.1	119.7	120.2
19	20.4	19.8	21	117.5	116.9	116.9	74.7	74.6	73.8	95.4	95.4	96.6	120	119.1	119.3
19.25	20.4	20	18.9	116.4	118.8	117.8	74.9	75.1	74.1	95.6	95	94.9	119.7	119.5	119.3
19.5	20	19.9	20.6	117.3	118.2	117.5	75.5	75.9	73.8	96.3	95.5	95.5	119.8	120	119.3
19.75	21.3	19.4	20.2	117.3	118.2	116.5	74.9	75.4	75.2	96.1	95.9	94.7	120.4	120.5	119.5
20	21.1	19.4	19.6	117.1	117.8	117.7	74.9	74.8	74.6	95.5	94.1	95.7	119.3	119.1	118.1
20.25	20.4	20.5	19.1	117.4	118.1	116.1	74.8	75.7	74.9	95.1	94.7	94.3	118.3	118.8	119.6

## Sheet: ED 1C
[ZZ1] (µM)	BRD4 BD2			BRD4 BD1				BRD4 BD1+BD2
20.0398	0.549719	0.592798		0.275703	0.317005	0.346285		0.120687	0.25131
6.55568	0.637998	0.645853		0.324147	0.317761	0.332486		0.251701	0.249333
2.15953	0.645489	0.650882		0.322598	0.325808	0.325628		0.303131	0.300514
0.715791	0.735161	0.755561		0.374043	0.370443	0.384853		0.308732	0.2991
0.237165	0.873759	0.879266		0.544447	0.535188	0.538878		0.468697	0.441788
0.0773153	0.946503	0.944567		0.717757	0.745191	0.741073		0.615456	0.627391
0.0266646	0.970581	0.974373		0.847138	0.857357	0.891773		0.766228	0.761985
0.00839979	0.920475	0.983908		0.913233	0.919788	0.94458		0.849725	0.879561
0.00279998	0.991185	0.993881		0.946316	0.949228	0.968709		1.02557	1.02002
0.00093333	0.949272	1.00406		0.965743	0.976658	0.99356		1.02144	1.09454
0.00026667	0.983183	0.999		0.975084	0.984252	1.00335		0.850131	1.02075
8.6667e-05	0.993533	1.00469		0.974622	0.983588	0.987402		1.03595	1.03729

[truncated: 29 more sheets: ED 1D_1 h, ED 1D_3 h, ED 1D_5 h, ED 4C, ED 5C, ED 5E, ED 6A, ED 6C, ED 6D, ED 7C, ED 7D, ED 7F, ED 7G, ED 7H, ED 8B_BRD2BD1, ED 8B_BRD3BD1, ED 8C, ED 9A, ED 9B, ED 9C …]
